# Supplementary material for: Polyphasic Identification and Genomic Insights of Leptothermofonsia sichuanensis gen. sp. nov., a Novel Thermophilic Cyanobacteria Within Leptolyngbyaceae
Source: Front Microbiol. 2022 Mar 28;13:765105. doi: 10.3389/fmicb.2022.765105 (PMC8997340; doi:10.3389/fmicb.2022.765105)
Supplement: Supplementary file 2 [file Data_Sheet_2.xlsx]

## Sheet: Table S1
Supplementary Table 1 Sequence identity of 16S rRNA sequences between E412 and focus taxa
Genus or species	Sequence identity with E412 (%)	Aligment length
Leptolyngbya sp. Greenland 10	96.2	1440
Kovacikia	94.9-95.0	1162
Pantanalinema	94	1465
Stenomitos	93.1-93.9	1163
Leptodesmis	92.7-93.8	1116
Chroakolemma	93.4-93.7	1480
Limnolyngbya	93.4-93.7	1481
Neosynechococcus	93.2	1490
Scytolyngbya	93.2	1483
Onodrimia	92.7-92.9	1163
Alkalinema	92.4-92.5	1461
Arthronema	92.4-92.5	1418
Myxacorys	92.2	1163
Phormidesmis	92.2	1463
Planktolyngbya	91	1280
Pinocchia	90.7-90.9	1163
Leptolyngbya sensu stricto	89.3-90.0	1353
Plectolyngbya	89.5-89.7	1424

## Sheet: Table S2
Supplementary Table 2 Annotations of protein-coding sequences in E412 genome
Gene ID	Start	Stop	Strand	Function
TS0001	7150	5657	-	Uncharacterized amino acid permease, GabP family
TS0002	7317	7204	-	hypothetical protein
TS0003	7501	7337	-	hypothetical protein
TS0004	8617	7508	-	5,10-methylenetetrahydrofolate reductase (EC 1.5.1.20)
TS0005	9235	8906	-	hypothetical protein
TS0006	9536	9318	-	hypothetical protein
TS0007	9951	9517	-	Xanthine and CO dehydrogenases maturation factor, XdhC/CoxF family
TS0008	10568	9945	-	Xanthine and CO dehydrogenases maturation factor, XdhC/CoxF family
TS0009	10838	10725	-	hypothetical protein
TS0010	10847	11026	+	hypothetical protein
TS0011	11345	12304	+	Hypothetical glycine rich membrane protein DUF1517
TS0012	12379	12546	+	hypothetical protein
TS0013	12561	13142	+	Isochorismatase family protein
TS0014	13160	13345	+	Isochorismatase family protein
TS0015	13480	13935	+	hypothetical protein
TS0016	13946	14362	+	Peptidase S15
TS0017	14657	15625	+	Peptidase S15
TS0018	15667	16692	+	Permease of the drug/metabolite transporter (DMT) superfamily
TS0019	16911	16714	-	hypothetical protein
TS0020	17936	17073	-	hypothetical protein
TS0021	18420	18004	-	Sll0939 protein
TS0022	20142	18568	-	Glucose-methanol-choline (GMC) oxidoreductase:NAD binding site
TS0023	21544	20204	-	Probable phenylacetic acid degradation NADH oxidoreductase paaE (EC 1.-.-.-)
TS0024	22631	21834	-	Oxidoreductase, short-chain dehydrogenase/reductase family
TS0025	22878	22657	-	hypothetical protein
TS0026	23000	22884	-	hypothetical protein
TS0027	23340	23474	+	hypothetical protein
TS0028	23475	23798	+	hypothetical protein
TS0029	23791	24258	+	iso-IS1 ORF2
TS0030	24859	24437	-	hypothetical protein
TS0031	25630	24875	-	hypothetical protein
TS0032	26034	25687	-	hypothetical protein
TS0033	26924	26313	-	hypothetical protein
TS0034	27400	26957	-	hypothetical protein
TS0035	28234	27542	-	hypothetical protein
TS0036	28700	28837	+	hypothetical protein
TS0037	29976	28906	-	hypothetical protein
TS0038	30359	30207	-	hypothetical protein
TS0039	30392	34189	+	High-affinity carbon uptake protein Hat/HatR
TS0040	34842	34420	-	hypothetical protein
TS0041	34927	35670	+	Protease
TS0042	35670	36713	+	Protease
TS0043	36710	36934	+	hypothetical protein
TS0044	37460	37260	-	hypothetical protein
TS0045	37464	37718	+	hypothetical protein
TS0046	37724	38296	+	hypothetical protein
TS0047	38371	38487	+	hypothetical protein
TS0048	38594	38713	+	hypothetical protein
TS0049	38976	38740	-	hypothetical protein
TS0050	40219	39083	-	hypothetical protein
TS0051	40498	41019	+	hypothetical protein
TS0052	40995	44342	+	hypothetical protein
TS0053	44402	44521	+	hypothetical protein
TS0054	44592	47354	+	hypothetical protein
TS0055	47448	50036	+	hypothetical protein
TS0056	50175	50525	+	Transposase
TS0057	50590	50934	+	Mobile element protein
TS0058	50904	51056	+	Mobile element protein
TS0059	51213	51326	+	hypothetical protein
TS0060	51984	51517	-	iso-IS1 ORF2
TS0061	52300	51977	-	hypothetical protein
TS0062	52762	52301	-	hypothetical protein
TS0063	53259	52810	-	Transposase
TS0064	53434	53297	-	hypothetical protein
TS0065	53946	53470	-	Transposase
TS0066	54285	54064	-	hypothetical protein
TS0067	54488	54339	-	hypothetical protein
TS0068	55448	54540	-	ABC transporter, permease protein
TS0069	56281	55487	-	Phosphonate ABC transporter permease protein phnE (TC 3.A.1.9.1)
TS0070	56593	56892	+	hypothetical protein
TS0071	58437	56950	-	hypothetical protein
TS0072	58953	59123	+	hypothetical protein
TS0073	59755	60330	+	hypothetical protein
TS0074	60320	60856	+	High-affinity carbon uptake protein Hat/HatR
TS0075	61466	60930	-	Cob(I)alamin adenosyltransferase-like protein
TS0076	61831	62406	+	Adenylate kinase (EC 2.7.4.3)
TS0077	63555	62425	-	Polyphosphate kinase (EC 2.7.4.1)
TS0078	64562	63552	-	Polyphosphate kinase (EC 2.7.4.1)
TS0079	65238	64669	-	Mobile element protein
TS0080	65624	65265	-	hypothetical protein
TS0081	65903	66637	+	Carbonic anhydrase, beta class (EC 4.2.1.1)
TS0082	66807	67274	+	hypothetical protein
TS0083	67677	67522	-	hypothetical protein
TS0084	68243	67758	-	Catalase-peroxidase KatG (EC 1.11.1.21)
TS0085	70008	68395	-	Catalase-peroxidase KatG (EC 1.11.1.21)
TS0086	70186	70025	-	hypothetical protein
TS0087	70640	70416	-	hypothetical protein
TS0088	70823	70704	-	Diaminopimelate decarboxylase (EC 4.1.1.20)
TS0089	72029	71166	-	Diaminopimelate decarboxylase (EC 4.1.1.20)
TS0090	72554	72273	-	Asparagine synthetase [glutamine-hydrolyzing] (EC 6.3.5.4)
TS0091	73699	72773	-	Asparagine synthetase [glutamine-hydrolyzing] (EC 6.3.5.4)
TS0092	74467	73850	-	hypothetical protein
TS0093	75268	74732	-	FIG015287: Zinc protease
TS0094	76035	75307	-	FIG015287: Zinc protease
TS0095	76196	76032	-	hypothetical protein
TS0096	76525	77352	+	Pentapeptide repeat family protein
TS0097	77389	78591	+	Two-component system sensor histidine kinase
TS0098	78618	79040	+	Lactoylglutathione lyase and related lyases
TS0099	79641	80339	+	hypothetical protein
TS0100	80859	80461	-	hypothetical protein
TS0101	81327	81740	+	hypothetical protein
TS0102	82163	81984	-	hypothetical protein
TS0103	82239	83633	+	hypothetical protein
TS0104	83642	83905	+	hypothetical protein
TS0105	84633	84187	-	Lipoyl synthase (EC 2.8.1.8)
TS0106	85079	84675	-	Lipoyl synthase (EC 2.8.1.8)
TS0107	85310	85167	-	hypothetical protein
TS0108	85509	86051	+	putative thiol-specific antioxidant protein
TS0109	86292	88325	+	FIG005666: putative helicase
TS0110	88283	88972	+	FIG005666: putative helicase
TS0111	89152	89030	-	hypothetical protein
TS0112	89198	89404	+	Ferredoxin-thioredoxin reductase, variable chain
TS0113	89625	89401	-	hypothetical protein
TS0114	91425	89668	-	hypothetical protein
TS0115	91885	92025	+	hypothetical protein
TS0116	92498	93769	+	Response regulator receiver protein
TS0117	93927	94292	+	Two-component transcriptional response regulator, LuxR family
TS0118	94304	94834	+	Positive regulator of CheA protein activity (CheW)
TS0119	94851	95006	+	hypothetical protein
TS0120	94990	95790	+	Methyl-accepting chemotaxis protein
TS0121	95874	96401	+	Methyl-accepting chemotaxis protein
TS0122	96398	97798	+	Methyl-accepting chemotaxis protein
TS0123	97914	103946	+	Signal transduction histidine kinase CheA
TS0124	104325	104062	-	hypothetical protein
TS0125	105522	104755	-	hypothetical protein
TS0126	105978	106391	+	Alr1295 protein
TS0127	106475	106798	+	Alr1295 protein
TS0128	106905	108482	+	FAD-dependent oxidoreductase
TS0129	108666	109115	+	Nucleoside diphosphate kinase (EC 2.7.4.6)
TS0130	109928	109152	-	hypothetical protein
TS0131	110000	110155	+	hypothetical protein
TS0132	110510	110605	+	hypothetical protein
TS0133	110831	110947	+	hypothetical protein
TS0134	111221	111105	-	hypothetical protein
TS0135	111540	112151	+	Transmembrane protein PFT27
TS0136	113261	112362	-	hypothetical protein
TS0137	113572	113793	+	hypothetical protein
TS0138	113915	114109	+	Glo7428_3183-like protein
TS0139	114394	115938	+	hypothetical protein
TS0140	117717	115954	-	Proteins incorrectly called adenylate cyclase
TS0141	118998	117760	-	dNTP triphosphohydrolase, broad substrate specificity
TS0142	120247	118988	-	carboxyl-terminal processing protease
TS0143	121409	120426	-	Porphobilinogen synthase (EC 4.2.1.24)
TS0144	121694	121515	-	hypothetical protein
TS0145	121788	121937	+	hypothetical protein
TS0146	123678	122395	-	Cell division protein FtsZ
TS0147	124021	124134	+	hypothetical protein
TS0148	125040	124159	-	Cell division protein FtsQ
TS0149	125946	125599	-	hypothetical protein
TS0150	126325	127761	+	Peptide chain release factor 3
TS0151	127953	127756	-	hypothetical protein
TS0152	127975	130338	+	hypothetical protein
TS0153	130927	130379	-	hypothetical protein
TS0154	133453	131087	-	Putative von Willebrand factor, vWF type A domain protein STM2315
TS0155	134007	133597	-	hypothetical protein
TS0156	135379	134171	-	Phosphopantothenoylcysteine decarboxylase (EC 4.1.1.36) / Phosphopantothenoylcysteine synthetase (EC 6.3.2.5)
TS0157	135705	135475	-	hypothetical protein
TS0158	136098	135811	-	Phospholipase/carboxylesterase family protein, sll1284 homolog
TS0159	136460	136095	-	Phospholipase/carboxylesterase family protein, sll1284 homolog
TS0160	136928	136611	-	hypothetical protein
TS0161	137174	136995	-	hypothetical protein
TS0162	137587	137285	-	hypothetical protein
TS0163	137642	138076	+	hypothetical protein
TS0164	138336	138473	+	hypothetical protein
TS0165	138470	139858	+	Asparaginyl-tRNA synthetase (EC 6.1.1.22)
TS0166	141066	139855	-	hypothetical protein
TS0167	141360	141106	-	hypothetical protein
TS0168	142028	141477	-	Vesicle-fusing ATPase (EC 3.6.4.6)
TS0169	142924	142025	-	Vesicle-fusing ATPase (EC 3.6.4.6)
TS0170	143472	142888	-	Vesicle-fusing ATPase (EC 3.6.4.6)
TS0171	143581	144798	+	hypothetical protein
TS0172	144817	145227	+	hypothetical protein
TS0173	145211	146347	+	Glycerol kinase (EC 2.7.1.30)
TS0174	146328	146780	+	Glycerol kinase (EC 2.7.1.30)
TS0175	148067	146799	-	hypothetical protein
TS0176	148354	148241	-	hypothetical protein
TS0177	150627	148357	-	Cellulose synthase (UDP-forming) (EC 2.4.1.12)
TS0178	152162	150903	-	hypothetical protein
TS0179	152173	152304	+	hypothetical protein
TS0180	153740	152865	-	Phage endolysin
TS0181	153919	154446	+	hypothetical protein
TS0182	154551	155891	+	HlyD family secretion protein
TS0183	155982	157199	+	ABC-type antimicrobial peptide transport system, permease component
TS0184	157240	157962	+	ABC-type antimicrobial peptide transport system, ATPase component
TS0185	158708	157968	-	hypothetical protein
TS0186	159635	158955	-	hypothetical protein
TS0187	160490	159639	-	hypothetical protein
TS0188	163177	160730	-	5-methyltetrahydrofolate--homocysteine methyltransferase (EC 2.1.1.13)
TS0189	164364	163276	-	5-methyltetrahydrofolate--homocysteine methyltransferase (EC 2.1.1.13)
TS0190	165652	164636	-	hypothetical protein
TS0191	165758	165877	+	hypothetical protein
TS0192	167133	166018	-	Alanine racemase (EC 5.1.1.1)
TS0193	167451	168260	+	Protein often near L-alanine-DL-glutamate epimerase (cell wall recycling)
TS0194	168369	169334	+	hypothetical protein
TS0195	169349	169507	+	hypothetical protein
TS0196	169572	169826	+	hypothetical protein
TS0197	170277	170131	-	hypothetical protein
TS0198	170335	170670	+	Phosphate ABC transporter, substrate-binding protein PstS (TC 3.A.1.7.1)
TS0199	170949	171701	+	Phosphate ABC transporter, permease protein PstC (TC 3.A.1.7.1)
TS0200	171695	171901	+	Phosphate ABC transporter, permease protein PstC (TC 3.A.1.7.1)
TS0201	172046	172948	+	Phosphate ABC transporter, permease protein PstA (TC 3.A.1.7.1)
TS0202	173031	173837	+	Phosphate ABC transporter, ATP-binding protein PstB (TC 3.A.1.7.1)
TS0203	174192	174605	+	Photosystem II protein Psb27
TS0204	175849	174773	-	Adenosine deaminase (EC 3.5.4.4)
TS0205	176319	177668	+	Adenylosuccinate synthetase (EC 6.3.4.4)
TS0206	177820	178248	+	LSU ribosomal protein L25p
TS0207	178245	178391	+	hypothetical protein
TS0208	178959	178654	-	PatB and ORF2 genes
TS0209	179463	179320	-	hypothetical protein
TS0210	181033	179846	-	ABC transporter, substrate-binding protein (cluster 1, maltose/g3p/polyamine/iron)
TS0211	182257	181271	-	hypothetical protein
TS0212	182694	182233	-	hypothetical protein
TS0213	182874	182752	-	hypothetical protein
TS0214	182999	183400	+	hypothetical protein
TS0215	183698	183426	-	hypothetical protein
TS0216	185399	183762	-	hypothetical protein
TS0217	186389	185820	-	hypothetical protein
TS0218	187442	186450	-	hypothetical protein
TS0219	190153	187592	-	Cyclic-nucleotide-regulated bacteriocin/lantibiotic efflux ABC transporter, permease/ATP-binding protein
TS0220	190941	190165	-	hypothetical protein
TS0221	191119	191235	+	hypothetical protein
TS0222	192453	191341	-	hypothetical protein
TS0223	192548	192670	+	hypothetical protein
TS0224	192916	194154	+	hypothetical protein
TS0225	194201	196963	+	High-affinity carbon uptake protein Hat/HatR
TS0226	196972	197934	+	hypothetical protein
TS0227	198064	198831	+	hypothetical protein
TS0228	199826	198864	-	Glycolate dehydrogenase (EC 1.1.99.14), subunit GlcD
TS0229	200335	199814	-	Glycolate dehydrogenase (EC 1.1.99.14), subunit GlcD
TS0230	200757	200365	-	hypothetical protein
TS0231	204048	201343	-	High-affinity carbon uptake protein Hat/HatR
TS0232	205079	204066	-	High-affinity carbon uptake protein Hat/HatR
TS0233	205362	205249	-	hypothetical protein
TS0234	205690	205806	+	hypothetical protein
TS0235	206253	206405	+	hypothetical protein
TS0236	206554	207177	+	Heterocyst differentiation protein HetC
TS0237	207197	208090	+	Heterocyst differentiation protein HetC
TS0238	208075	209658	+	Cyclic-nucleotide-regulated bacteriocin/lantibiotic efflux ABC transporter, permease/ATP-binding protein
TS0239	209826	209707	-	hypothetical protein
TS0240	210065	211390	+	hypothetical protein
TS0241	211633	212022	+	Heterocyst differentiation protein HetP
TS0242	212206	212538	+	hypothetical protein
TS0243	212780	213091	+	hypothetical protein
TS0244	213223	213552	+	hypothetical protein
TS0245	213575	214324	+	hypothetical protein
TS0246	214540	215313	+	hypothetical protein
TS0247	215344	215649	+	hypothetical protein
TS0248	215649	216248	+	hypothetical protein
TS0249	216573	216256	-	hypothetical protein
TS0250	216687	217550	+	Hydrolase, alpha/beta fold family
TS0251	218718	217756	-	Possible alpha/beta hydrolase superfamily, slr1827 homolog
TS0252	218873	218727	-	hypothetical protein
TS0253	218898	220175	+	Seryl-tRNA synthetase (EC 6.1.1.11)
TS0254	221039	220533	-	Ferredoxin
TS0255	221425	221039	-	hypothetical protein
TS0256	221676	221467	-	Cellulase M and related proteins
TS0257	221798	221682	-	hypothetical protein
TS0258	222183	221968	-	hypothetical protein
TS0259	222261	223295	+	Predicted BioA alternative protein
TS0260	223623	224765	+	Serine/threonine kinase
TS0261	224741	225352	+	hypothetical protein
TS0262	225349	225600	+	hypothetical protein
TS0263	227100	225745	-	Lipid-A-disaccharide synthase (EC 2.4.1.182)
TS0264	227124	227273	+	hypothetical protein
TS0265	227319	227651	+	hypothetical protein
TS0266	228118	227696	-	SAM-dependent methyltransferase PA0798 (UbiE paralog)
TS0267	228752	228132	-	hypothetical protein
TS0268	230180	228987	-	putative anion permease
TS0269	232984	230222	-	Cation-transporting ATPase
TS0270	233403	233236	-	hypothetical protein
TS0271	233620	233489	-	hypothetical protein
TS0272	233894	233748	-	hypothetical protein
TS0273	234008	234463	+	hypothetical protein
TS0274	234620	235381	+	D-amino acid dehydrogenase (EC 1.4.99.6)
TS0275	235411	235734	+	D-amino acid dehydrogenase (EC 1.4.99.6)
TS0276	235986	237029	+	Coproporphyrinogen III oxidase, aerobic (EC 1.3.3.3)
TS0277	237141	237674	+	Anti-sigma B factor antagonist RsbV
TS0278	238258	237671	-	FIG00871483: hypothetical protein
TS0279	238335	239141	+	hypothetical protein
TS0280	239728	241659	+	Arachidonate 15-lipoxygenase precursor (EC 1.13.11.33)
TS0281	242026	241724	-	hypothetical protein
TS0282	242245	242045	-	hypothetical protein
TS0283	242570	243199	+	Xaa-Pro aminopeptidase (EC 3.4.11.9)
TS0284	243193	243957	+	Xaa-Pro aminopeptidase (EC 3.4.11.9)
TS0285	244513	244052	-	hypothetical protein
TS0286	246175	245150	-	Similar to ribosomal large subunit pseudouridine synthase D, group RluD11
TS0287	246266	249427	+	5-oxoprolinase (EC 3.5.2.9), HyuA-like domain / 5-oxoprolinase (EC 3.5.2.9), HyuB-like domain
TS0288	249412	250203	+	5-oxoprolinase (EC 3.5.2.9), HyuA-like domain / 5-oxoprolinase (EC 3.5.2.9), HyuB-like domain
TS0289	250347	250622	+	hypothetical protein
TS0290	251378	250743	-	Xenobiotic acyltransferase XAT family
TS0291	252018	251410	-	Leucyl/phenylalanyl-tRNA--protein transferase (EC 2.3.2.6)
TS0292	252376	252011	-	hypothetical protein
TS0293	252399	253454	+	D-glycerate 3-kinase (EC 2.7.1.31), plant type
TS0294	255218	253458	-	Two-component system sensor histidine kinase
TS0295	256234	255206	-	hypothetical protein
TS0296	256588	256406	-	hypothetical protein
TS0297	257038	256850	-	hypothetical protein
TS0298	257082	257681	+	hypothetical protein
TS0299	257851	258003	+	hypothetical protein
TS0300	258350	258090	-	hypothetical protein
TS0301	258868	258575	-	hypothetical protein
TS0302	259297	259497	+	hypothetical protein
TS0303	259939	260712	+	Methyltransferase type 11
TS0304	260716	260973	+	hypothetical protein
TS0305	261808	261014	-	COG0546: Predicted phosphatases
TS0306	262195	262563	+	soluble [2Fe-2S] ferredoxin
TS0307	262553	263113	+	hypothetical protein
TS0308	263231	264181	+	Inositol-1-monophosphatase (EC 3.1.3.25)
TS0309	264243	265292	+	DnaJ-class molecular chaperone
TS0310	265270	266448	+	ATP phosphoribosyltransferase regulatory subunit (EC 2.4.2.17)
TS0311	266762	266989	+	Ferredoxin
TS0312	267250	267987	+	Branched-chain amino acid ABC transporter, ATP-binding protein LivF (TC 3.A.1.4.1)
TS0313	268423	267968	-	Transcriptional regulator, MerR family
TS0314	268751	268407	-	hypothetical protein
TS0315	269178	268795	-	hypothetical protein
TS0316	269432	270028	+	hypothetical protein
TS0317	270263	270123	-	hypothetical protein
TS0318	270790	270281	-	Allophycocyanin beta chain
TS0319	270871	270999	+	hypothetical protein
TS0320	271364	272785	+	Glutamine synthetase type I (EC 6.3.1.2)
TS0321	273107	272991	-	hypothetical protein
TS0322	273397	273714	+	Thioredoxin
TS0323	274046	274654	+	hypothetical protein
TS0324	276282	274711	-	hypothetical protein
TS0325	276327	277004	+	hypothetical protein
TS0326	278506	277547	-	Cobalt-zinc-cadmium resistance protein
TS0327	278577	278690	+	hypothetical protein
TS0328	278732	279082	+	hypothetical protein
TS0329	279138	279491	+	hypothetical protein
TS0330	279807	279586	-	hypothetical protein
TS0331	280110	279991	-	hypothetical protein
TS0332	280421	280215	-	4-hydroxythreonine-4-phosphate dehydrogenase (EC 1.1.1.262)
TS0333	281377	280478	-	4-hydroxythreonine-4-phosphate dehydrogenase (EC 1.1.1.262)
TS0334	281514	281618	+	Cytochrome b6-f complex subunit VII (PetM)
TS0335	282096	281659	-	Transcriptional regulator, ArsR family
TS0336	282306	282151	-	hypothetical protein
TS0337	282607	283575	+	Putative chaperon-like protein Ycf39 for quinone binding in Photosystem II
TS0338	283712	284629	+	NAD kinase (EC 2.7.1.23)
TS0339	284745	285533	+	FIG00870226: hypothetical protein
TS0340	285534	286130	+	hypothetical protein
TS0341	286801	286511	-	hypothetical protein
TS0342	286792	286989	+	Glo7428_3183-like protein
TS0343	287836	287399	-	hypothetical protein
TS0344	288200	288367	+	hypothetical protein
TS0345	288457	288615	+	hypothetical protein
TS0346	288678	290285	+	GMP synthase [glutamine-hydrolyzing], amidotransferase subunit (EC 6.3.5.2) / GMP synthase [glutamine-hydrolyzing], ATP pyrophosphatase subunit (EC 6.3.5.2)
TS0347	290314	290457	+	hypothetical protein
TS0348	291421	290600	-	Efflux ABC transporter, permease protein
TS0349	292093	291524	-	hypothetical protein
TS0350	292169	292300	+	hypothetical protein
TS0351	292346	292588	+	hypothetical protein
TS0352	292596	292766	+	hypothetical protein
TS0353	292769	292984	+	2-amino-4-hydroxy-6-hydroxymethyldihydropteridine pyrophosphokinase (EC 2.7.6.3)
TS0354	293035	293316	+	2-amino-4-hydroxy-6-hydroxymethyldihydropteridine pyrophosphokinase (EC 2.7.6.3)
TS0355	293487	293912	+	ADP-ribose pyrophosphatase (EC 3.6.1.13)
TS0356	295568	294207	-	Heat shock protein 60 kDa family chaperone GroEL
TS0357	295858	295712	-	Heat shock protein 60 kDa family chaperone GroEL
TS0358	297349	296111	-	Alr5253 protein
TS0359	298184	297486	-	2-phytyl-1,4-naphtoquinone methyltransferase (EC 2.1.1.n12) @ Demethylmenaquinone methyltransferase (EC 2.1.1.163)
TS0360	299340	298384	-	Two-component transcriptional response regulator, LuxR family
TS0361	299621	300103	+	hypothetical protein
TS0362	300471	301217	+	Gas vesicle protein GvpF
TS0363	301497	301733	+	Gas vesicle protein GvpG
TS0364	301937	302053	+	hypothetical protein
TS0365	302213	303289	+	Aspartokinase (EC 2.7.2.4)
TS0366	303289	303618	+	Aspartokinase (EC 2.7.2.4)
TS0367	303663	304094	+	Aspartokinase (EC 2.7.2.4)
TS0368	304797	304315	-	Mobile element protein
TS0369	305354	304887	-	Mobile element protein
TS0370	305366	305788	+	hypothetical protein
TS0371	305984	306952	+	hypothetical protein
TS0372	308264	307290	-	Putative sodium-dependent transporter
TS0373	308586	308365	-	Lead, cadmium, zinc and mercury transporting ATPase (EC 3.6.3.3) (EC 3.6.3.5); Copper-translocating P-type ATPase (EC 3.6.3.4)
TS0374	310343	308580	-	Lead, cadmium, zinc and mercury transporting ATPase (EC 3.6.3.3) (EC 3.6.3.5); Copper-translocating P-type ATPase (EC 3.6.3.4)
TS0375	310395	311522	+	Cobalt dependent operon regulatory protein / Cobalt-precorrin-8 methylmutase (EC 5.4.99.60)
TS0376	311838	311566	-	hypothetical protein
TS0377	311851	311967	+	hypothetical protein
TS0378	312284	312009	-	hypothetical protein
TS0379	312317	313042	+	hypothetical protein
TS0380	313236	313039	-	hypothetical protein
TS0381	313324	313458	+	hypothetical protein
TS0382	314597	313599	-	ATP-dependent helicase
TS0383	315067	314549	-	ATP-dependent helicase
TS0384	315786	315067	-	ATP-dependent helicase
TS0385	315843	315995	+	hypothetical protein
TS0386	316828	316154	-	hypothetical protein
TS0387	317035	317547	+	Mobile element protein
TS0388	317544	318110	+	hypothetical protein
TS0389	318946	318272	-	hypothetical protein
TS0390	319089	318943	-	hypothetical protein
TS0391	320131	319805	-	hypothetical protein
TS0392	322143	320641	-	hypothetical protein
TS0393	322213	322332	+	hypothetical protein
TS0394	324286	322445	-	hypothetical protein
TS0395	325956	324322	-	TPR domain protein, putative component of TonB system
TS0396	327656	325953	-	hypothetical protein
TS0397	328256	327666	-	hypothetical protein
TS0398	329987	328701	-	hypothetical protein
TS0399	330313	329963	-	hypothetical protein
TS0400	330668	330546	-	hypothetical protein
TS0401	330840	331691	+	Hydrolase, alpha/beta fold family
TS0402	331719	332093	+	NADH-ubiquinone oxidoreductase chain J (EC 1.6.5.3)
TS0403	332074	332301	+	hypothetical protein
TS0404	332298	332741	+	ATP-dependent Clp protease ATP-binding subunit ClpX
TS0405	332853	333044	+	hypothetical protein
TS0406	333145	333411	+	Putative RNA-binding protein YlmH
TS0407	333408	333659	+	Putative RNA-binding protein YlmH
TS0408	334179	333994	-	hypothetical protein
TS0409	335513	334416	-	Photosystem II protein D1 (PsbA)
TS0410	335970	336113	+	hypothetical protein
TS0411	336186	336302	+	hypothetical protein
TS0412	336367	336609	+	hypothetical protein
TS0413	337081	336599	-	Mobile element protein
TS0414	337637	337068	-	Mobile element protein
TS0415	337738	337947	+	hypothetical protein
TS0416	337974	338543	+	Mobile element protein
TS0417	339780	338716	-	hypothetical protein
TS0418	340586	339852	-	cell division inhibitor
TS0419	340840	340724	-	hypothetical protein
TS0420	341609	340920	-	hypothetical protein
TS0421	343865	341775	-	Adenylate cyclase (EC 4.6.1.1)
TS0422	344376	343909	-	hypothetical protein
TS0423	345796	344411	-	Putative hemagglutinin-related protein
TS0424	347119	346043	-	hypothetical protein
TS0425	347907	347110	-	Putative hemagglutinin-related protein
TS0426	350876	348036	-	hypothetical protein
TS0427	350875	351030	+	hypothetical protein
TS0428	351276	351542	+	hypothetical protein
TS0429	353332	351686	-	hypothetical protein
TS0430	353553	353681	+	hypothetical protein
TS0431	353916	354581	+	hypothetical protein
TS0432	354793	356016	+	Geranylgeranyl diphosphate reductase (EC 1.3.1.83)
TS0433	358027	356288	-	Excinuclease ABC subunit C
TS0434	358230	358027	-	Excinuclease ABC subunit C
TS0435	358475	358687	+	hypothetical protein
TS0436	359031	359894	+	hypothetical protein
TS0437	360978	360277	-	Alternative para-aminobenzoate biosynthesis enzyme CT610
TS0438	361945	361010	-	Ap4A phosphorylase II
TS0439	362193	362807	+	SAM-dependent methyltransferase
TS0440	363047	363166	+	hypothetical protein
TS0441	363863	364792	+	Oxidoreductase, short-chain dehydrogenase/reductase family
TS0442	364897	365790	+	hypothetical protein
TS0443	365808	366413	+	hypothetical protein
TS0444	366429	366545	+	hypothetical protein
TS0445	366903	368033	+	Phage integrase
TS0446	368331	368065	-	hypothetical protein
TS0447	368668	368366	-	hypothetical protein
TS0448	369705	368776	-	hypothetical protein
TS0449	371157	371345	+	hypothetical protein
TS0450	371407	371676	+	hypothetical protein
TS0451	371808	371990	+	hypothetical protein
TS0452	372335	372622	+	hypothetical protein
TS0453	372700	375048	+	hypothetical protein
TS0454	375279	375761	+	hypothetical protein
TS0455	376098	377216	+	hypothetical protein
TS0456	377213	377425	+	Cytochrome P450
TS0457	379209	377602	-	Exopolyphosphatase (EC 3.6.1.11)
TS0458	379524	379342	-	hypothetical protein
TS0459	379711	379896	+	putative membrane protein
TS0460	379893	380954	+	putative membrane protein
TS0461	381197	381313	+	N-acetylglucosamine-1-phosphate uridyltransferase (EC 2.7.7.23) / Glucosamine-1-phosphate N-acetyltransferase (EC 2.3.1.157)
TS0462	381352	382623	+	N-acetylglucosamine-1-phosphate uridyltransferase (EC 2.7.7.23) / Glucosamine-1-phosphate N-acetyltransferase (EC 2.3.1.157)
TS0463	382768	383121	+	Glutathione S-transferase (EC 2.5.1.18)
TS0464	383118	383321	+	Glutathione S-transferase (EC 2.5.1.18)
TS0465	385355	383382	-	Acetyl-CoA synthetase (EC 6.2.1.1)
TS0466	385511	385627	+	hypothetical protein
TS0467	385642	387021	+	Type II secretory pathway, ATPase PulE/Tfp pilus assembly pathway, ATPase PilB
TS0468	387116	391315	+	High-affinity carbon uptake protein Hat/HatR
TS0469	391296	392363	+	hypothetical protein
TS0470	392410	393057	+	hypothetical protein
TS0471	393150	393299	+	hypothetical protein
TS0472	393396	394076	+	hypothetical protein
TS0473	394073	395413	+	hypothetical protein
TS0474	396494	395511	-	hypothetical protein
TS0475	397167	396496	-	hypothetical protein
TS0476	397353	397237	-	hypothetical protein
TS0477	398503	397379	-	hypothetical protein
TS0478	401660	398655	-	hypothetical protein
TS0479	402841	401735	-	hypothetical protein
TS0480	406619	402912	-	hypothetical protein
TS0481	406821	406702	-	hypothetical protein
TS0482	407142	407011	-	hypothetical protein
TS0483	407147	407491	+	Rubredoxin
TS0484	407599	408465	+	Photosystem II stability/assembly factor HCF136/Ycf48
TS0485	408734	408982	+	Cytochrome b559 alpha chain (PsbE)
TS0486	409004	409138	+	Cytochrome b559 beta chain (PsbF)
TS0487	409148	409270	+	Photosystem II protein PsbL
TS0488	409292	409471	+	hypothetical protein
TS0489	409468	409614	+	hypothetical protein
TS0490	409808	409927	+	Photosystem II protein PsbJ
TS0491	411552	409924	-	hypothetical protein
TS0492	412054	412377	+	Arsenical resistance operon repressor
TS0493	412592	413716	+	Phosphate ABC transporter, substrate-binding protein PstS (TC 3.A.1.7.1)
TS0494	414100	415113	+	NAD-dependent glyceraldehyde-3-phosphate dehydrogenase (EC 1.2.1.12) for arsenate detoxification
TS0495	415387	416649	+	MFS-type efflux pump ArsJ specific for 1-arseno-3-phosphoglycerate
TS0496	416650	417795	+	Arsenical-resistance protein ACR3
TS0497	417812	418219	+	Arsenate reductase (EC 1.20.4.1) glutaredoxin-coupled, LMWP family
TS0498	419552	418551	-	ABC transporter, permease protein 2 (cluster 11, riboflavin/purine nucleoside/unknown)
TS0499	419627	419812	+	hypothetical protein
TS0500	419805	420206	+	hypothetical protein
TS0501	421151	420234	-	Nucleoside ABC transporter, permease protein 1
TS0502	421563	421294	-	hypothetical protein
TS0503	422789	421563	-	ABC transporter, ATP-binding protein (cluster 11, riboflavin/purine nucleoside/unknown) / ABC transporter, ATP-binding protein (cluster 11, riboflavin/purine nucleoside/unknown)
TS0504	423127	424173	+	UDP-3-O-[3-hydroxymyristoyl] glucosamine N-acyltransferase (EC 2.3.1.191)
TS0505	424516	425049	+	Cytochrome d ubiquinol oxidase subunit I (EC 1.10.3.-)
TS0506	425001	425969	+	Cytochrome d ubiquinol oxidase subunit I (EC 1.10.3.-)
TS0507	426055	427068	+	Cytochrome d ubiquinol oxidase subunit II (EC 1.10.3.-)
TS0508	427145	427930	+	hypothetical protein
TS0509	427938	428561	+	hypothetical protein
TS0510	428641	429384	+	Outer membrane protein
TS0511	429539	429874	+	hypothetical protein
TS0512	430572	430934	+	Mobile element protein
TS0513	431406	430924	-	Mobile element protein
TS0514	431963	431496	-	Mobile element protein
TS0515	431975	432160	+	hypothetical protein
TS0516	432252	432638	+	Type III restriction-modification system methylation subunit (EC 2.1.1.72)
TS0517	432635	432850	+	hypothetical protein
TS0518	432973	433230	+	hypothetical protein
TS0519	433318	433719	+	Type III restriction-modification system methylation subunit (EC 2.1.1.72)
TS0520	433744	435447	+	hypothetical protein
TS0521	436013	435531	-	Mobile element protein
TS0522	436570	436103	-	Mobile element protein
TS0523	436582	436767	+	hypothetical protein
TS0524	436859	437371	+	Type III restriction-modification system methylation subunit (EC 2.1.1.72)
TS0525	437799	437350	-	Transposase
TS0526	437974	437837	-	hypothetical protein
TS0527	438486	438010	-	Transposase
TS0528	438600	439649	+	Type III restriction-modification system methylation subunit (EC 2.1.1.72)
TS0529	439628	440227	+	Type III restriction-modification system methylation subunit (EC 2.1.1.72)
TS0530	440224	440505	+	hypothetical protein
TS0531	440498	441223	+	hypothetical protein
TS0532	441208	441432	+	hypothetical protein
TS0533	441429	441761	+	hypothetical protein
TS0534	441730	442131	+	hypothetical protein
TS0535	442128	444113	+	Type III restriction-modification enzyme helicase subunit
TS0536	444224	445720	+	hypothetical protein
TS0537	445918	446085	+	hypothetical protein
TS0538	446794	446294	-	Transposase
TS0539	446928	446791	-	hypothetical protein
TS0540	447440	446964	-	transposase
TS0541	447694	447816	+	hypothetical protein
TS0542	447889	448224	+	hypothetical protein
TS0543	448286	448444	+	hypothetical protein
TS0544	449690	448548	-	ABC transporter, ATP-binding protein (cluster 1, maltose/g3p/polyamine/iron); ABC transporter, ATP-binding protein (cluster 10, nitrate/sulfonate/bicarbonate)
TS0545	450105	449971	-	hypothetical protein
TS0546	450443	450330	-	hypothetical protein
TS0547	451835	450651	-	Cysteine desulfurase (EC 2.8.1.7)
TS0548	452761	452267	-	hypothetical protein
TS0549	452914	453033	+	hypothetical protein
TS0550	453454	453098	-	hypothetical protein
TS0551	453597	453457	-	hypothetical protein
TS0552	453743	453925	+	hypothetical protein
TS0553	454215	455027	+	Xanthine dehydrogenase, FAD binding subunit (EC 1.17.1.4)
TS0554	455185	455799	+	Xanthine dehydrogenase iron-sulfur subunit (EC 1.17.1.4) / Xanthine dehydrogenase, molybdenum binding subunit (EC 1.17.1.4)
TS0555	455757	457280	+	Xanthine dehydrogenase iron-sulfur subunit (EC 1.17.1.4) / Xanthine dehydrogenase, molybdenum binding subunit (EC 1.17.1.4)
TS0556	457283	458119	+	Xanthine dehydrogenase iron-sulfur subunit (EC 1.17.1.4) / Xanthine dehydrogenase, molybdenum binding subunit (EC 1.17.1.4)
TS0557	458308	459300	+	Ferredoxin--sulfite reductase (EC 1.8.7.1)
TS0558	459360	460274	+	Ferredoxin--sulfite reductase (EC 1.8.7.1)
TS0559	460352	461110	+	16S rRNA (uracil(1498)-N(3))-methyltransferase (EC 2.1.1.193)
TS0560	461163	462359	+	Slr0723 protein
TS0561	462633	463049	+	hypothetical protein
TS0562	463801	463061	-	hypothetical protein
TS0563	464013	465848	+	Hemolysin activation/secretion protein
TS0564	466126	466395	+	hypothetical protein
TS0565	466673	467290	+	hypothetical protein
TS0566	468297	467344	-	Dihydropteroate synthase (EC 2.5.1.15)
TS0567	469401	468316	-	Na+/H+ antiporter
TS0568	469904	469428	-	Na+/H+ antiporter
TS0569	470078	470815	+	N-acetylornithine aminotransferase (EC 2.6.1.11)
TS0570	470839	471291	+	N-acetylornithine aminotransferase (EC 2.6.1.11)
TS0571	472983	471553	-	Amidohydrolase
TS0572	473004	473234	+	hypothetical protein
TS0573	473387	474844	+	hypothetical protein
TS0574	475886	475224	-	Mobile element protein
TS0575	476293	475883	-	Mobile element protein
TS0576	477163	476555	-	SSU ribosomal protein S4p (S9e) @ SSU ribosomal protein S4p (S9e), zinc-independent
TS0577	477517	477672	+	hypothetical protein
TS0578	477754	478689	+	hypothetical protein
TS0579	479137	480735	+	2,3-bisphosphoglycerate-independent phosphoglycerate mutase (EC 5.4.2.12)
TS0580	480944	480825	-	hypothetical protein
TS0581	480979	481104	+	hypothetical protein
TS0582	481423	481527	+	Protein translocase membrane subunit SecG
TS0583	481542	481655	+	Protein translocase membrane subunit SecG
TS0584	481687	482007	+	hypothetical protein
TS0585	484186	482576	-	Serine/threonine kinase
TS0586	484338	484460	+	hypothetical protein
TS0587	484762	484649	-	hypothetical protein
TS0588	485464	485273	-	hypothetical protein
TS0589	487138	485927	-	Cysteine desulfurase (EC 2.8.1.7)
TS0590	487731	487321	-	hypothetical protein
TS0591	488224	489915	+	Potassium channel protein
TS0592	491222	490095	-	Rossmann fold nucleotide-binding protein Smf possibly involved in DNA uptake
TS0593	491448	491263	-	hypothetical protein
TS0594	492456	492572	+	hypothetical protein
TS0595	492859	493032	+	hypothetical protein
TS0596	493140	493358	+	hypothetical protein
TS0597	493815	495890	+	Squalene---hopene cyclase (EC 5.4.99.17) @ Squalene---hopanol cyclase (EC 4.2.1.129)
TS0598	496011	496148	+	hypothetical protein
TS0599	496359	496544	+	Peptide-methionine (S)-S-oxide reductase MsrA (EC 1.8.4.11)
TS0600	496495	497013	+	Peptide-methionine (S)-S-oxide reductase MsrA (EC 1.8.4.11)
TS0601	497458	497330	-	hypothetical protein
TS0602	497461	497601	+	Uncharacterized protein Cal7507_3458
TS0603	497762	498205	+	hypothetical protein
TS0604	498246	498644	+	Mobile element protein
TS0605	498634	499128	+	Mobile element protein
TS0606	499152	499304	+	hypothetical protein
TS0607	499873	499469	-	hypothetical protein
TS0608	500921	499944	-	hypothetical protein
TS0609	501142	500924	-	hypothetical protein
TS0610	501555	501142	-	hypothetical protein
TS0611	502074	501580	-	hypothetical protein
TS0612	502331	502756	+	MutT/nudix family protein
TS0613	503188	502793	-	3-methyl-2-oxobutanoate hydroxymethyltransferase (EC 2.1.2.11)
TS0614	503568	503167	-	3-methyl-2-oxobutanoate hydroxymethyltransferase (EC 2.1.2.11)
TS0615	504945	503701	-	hypothetical protein
TS0616	505494	505189	-	hypothetical protein
TS0617	505557	506843	+	Adenosylhomocysteinase (EC 3.3.1.1)
TS0618	507193	507321	+	hypothetical protein
TS0619	507372	508433	+	Glucokinase (EC 2.7.1.2)
TS0620	508794	508453	-	hypothetical protein
TS0621	509411	508965	-	Alkyl hydroperoxide reductase subunit C-like protein
TS0622	509736	510026	+	hypothetical protein
TS0623	510473	510300	-	hypothetical protein
TS0624	510743	510510	-	MutT/Nudix family protein
TS0625	512189	511062	-	L,L-diaminopimelate aminotransferase (EC 2.6.1.83), DapL2 type
TS0626	513402	512173	-	Glycerol dehydrogenase (EC 1.1.1.6)
TS0627	514135	513611	-	hypothetical protein
TS0628	514582	514160	-	TPR-repeat protein, specific for cyanobacteria
TS0629	515039	514683	-	probable iron binding protein from the HesB_IscA_SufA family
TS0630	515115	515324	+	hypothetical protein
TS0631	515390	517036	+	FIG00871239: hypothetical protein
TS0632	518763	517213	-	Two-component system sensor histidine kinase
TS0633	519042	518941	-	hypothetical protein
TS0634	519104	519331	+	hypothetical protein
TS0635	519332	519454	+	hypothetical protein
TS0636	519466	520230	+	hypothetical protein
TS0637	521824	520337	-	DNA helicase (Rad25 homolog)
TS0638	522232	522474	+	hypothetical protein
TS0639	522564	523331	+	hypothetical protein
TS0640	523501	524832	+	N-acyl-homoserine lactone acylase
TS0641	524917	526041	+	hypothetical protein
TS0642	526913	526059	-	hypothetical protein
TS0643	527604	528095	+	4-hydroxybenzoyl-CoA thioesterase family active site
TS0644	528345	530990	+	hypothetical protein
TS0645	531291	531079	-	hypothetical protein
TS0646	532532	531351	-	1-deoxy-D-xylulose 5-phosphate reductoisomerase (EC 1.1.1.267)
TS0647	532627	533916	+	Esterase/lipase/thioesterase
TS0648	534277	534603	+	ATP-dependent Clp protease adaptor protein ClpS Cyano2
TS0649	539135	535149	-	Protoporphyrin IX Mg-chelatase subunit H (EC 6.6.1.1)
TS0650	540297	539593	-	GTP cyclohydrolase I (EC 3.5.4.16) type 1
TS0651	540721	540380	-	Sepiapterin reductase (EC 1.1.1.153)
TS0652	541104	540760	-	hypothetical protein
TS0653	541366	541217	-	hypothetical protein
TS0654	541386	541511	+	hypothetical protein
TS0655	542221	541586	-	Acetyl-coenzyme A carboxyl transferase alpha chain (EC 6.4.1.2)
TS0656	542564	542181	-	Acetyl-coenzyme A carboxyl transferase alpha chain (EC 6.4.1.2)
TS0657	543701	542661	-	Long-chain acyl-[acyl-carrier-protein] reductase (EC 1.2.1.80)
TS0658	544816	544109	-	Aldehyde decarbonylase (EC 4.1.99.5)
TS0659	545054	545905	+	ABC transporter, permease protein 2 (cluster 1, maltose/g3p/polyamine/iron)
TS0660	546098	546883	+	5'-nucleotidase SurE (EC 3.1.3.5)
TS0661	548201	546975	-	hypothetical protein
TS0662	548566	548201	-	hypothetical protein
TS0663	549798	548782	-	Glycosyltransferase
TS0664	549984	550448	+	hypothetical protein
TS0665	550435	550779	+	hypothetical protein
TS0666	550904	551239	+	hypothetical protein
TS0667	551506	551372	-	hypothetical protein
TS0668	551506	553398	+	hypothetical protein
TS0669	553464	554075	+	Dihydroflavonol-4-reductase (EC 1.1.1.219)
TS0670	554036	554293	+	Dihydroflavonol-4-reductase (EC 1.1.1.219)
TS0671	554290	554478	+	Dihydroflavonol-4-reductase (EC 1.1.1.219)
TS0672	555625	554471	-	hypothetical protein
TS0673	555998	555831	-	hypothetical protein
TS0674	556059	556448	+	FIG022979: MoxR-like ATPases
TS0675	556415	556966	+	FIG022979: MoxR-like ATPases
TS0676	556993	557430	+	hypothetical protein
TS0677	558420	557434	-	ADP-ribosylglycohydrolase family protein
TS0678	559059	558436	-	FIG00814129: Possible chaperone
TS0679	559646	559056	-	Phosphopantetheine adenylyltransferase (EC 2.7.7.3)
TS0680	559882	559724	-	hypothetical protein
TS0681	560938	560267	-	Glutathione S-transferase (EC 2.5.1.18)
TS0682	561667	561053	-	hypothetical protein
TS0683	562061	561630	-	Mobile element protein
TS0684	563540	562671	-	hypothetical protein
TS0685	563716	563982	+	hypothetical protein
TS0686	564200	564349	+	hypothetical protein
TS0687	565055	564546	-	hypothetical protein
TS0688	565676	565077	-	tRNA-(ms[2]io[6]A)-hydroxylase
TS0689	565853	566188	+	hypothetical protein
TS0690	566260	567822	+	Anthranilate synthase, aminase component (EC 4.1.3.27)
TS0691	568252	568428	+	hypothetical protein
TS0692	568520	568975	+	RNA-binding protein
TS0693	569589	569191	-	hypothetical protein
TS0694	571248	569647	-	Adenylate cyclase (EC 4.6.1.1)
TS0695	571896	571414	-	hypothetical protein
TS0696	572681	571884	-	hypothetical protein
TS0697	573297	572737	-	Shikimate kinase I (EC 2.7.1.71)
TS0698	574483	573353	-	Glycosyltransferase
TS0699	575858	574665	-	UDP-sulfoquinovose synthase (EC 3.13.1.1)
TS0700	576153	576914	+	hypothetical protein
TS0701	577435	576923	-	hypothetical protein
TS0702	577878	577441	-	hypothetical protein
TS0703	578477	577875	-	RNA polymerase sigma factor RpoE
TS0704	578933	579067	+	hypothetical protein
TS0705	579250	580251	+	Undecaprenyl-phosphate galactosephosphotransferase (EC 2.7.8.6)
TS0706	581197	580352	-	hypothetical protein
TS0707	581711	583072	+	hypothetical protein
TS0708	583286	584068	+	DnaK-like chaperone protein slr0086
TS0709	584107	584886	+	DnaK-like chaperone protein slr0086
TS0710	584905	585096	+	hypothetical protein
TS0711	585109	585237	+	hypothetical protein
TS0712	585228	586076	+	Photosystem I biogenesis protein BtpA
TS0713	586087	586539	+	hypothetical protein
TS0714	586765	587748	+	hypothetical protein
TS0715	587968	587768	-	Ribonuclease HI (EC 3.1.26.4) / hypothetical protein ssl1918
TS0716	587978	588187	+	hypothetical protein
TS0717	588310	588197	-	hypothetical protein
TS0718	588769	589563	+	SSU ribosomal protein S2p (SAe)
TS0719	589611	590420	+	Translation elongation factor Ts
TS0720	590628	591191	+	Zinc metalloprotease
TS0721	591152	592132	+	Zinc metalloprotease
TS0722	592436	592176	-	hypothetical protein
TS0723	592455	593129	+	Phycobiliprotein lyase, HEAT subunit
TS0724	593748	593146	-	Cyanobacteria-specific protein containing UvrC-like endonuclease domain
TS0725	594095	593970	-	hypothetical protein
TS0726	594711	594097	-	hypothetical protein
TS0727	595171	594674	-	Mobile element protein
TS0728	595793	595311	-	Mobile element protein
TS0729	596349	595780	-	Mobile element protein
TS0730	596607	596380	-	Mobile element protein
TS0731	596775	596638	-	Transcriptional regulator, AraC family
TS0732	597530	596772	-	Transcriptional regulator, AraC family
TS0733	597621	598295	+	hypothetical protein
TS0734	598360	598608	+	hypothetical protein
TS0735	598605	598970	+	hypothetical protein
TS0736	599010	599138	+	hypothetical protein
TS0737	600300	599110	-	Uncharacterized iron-regulated membrane protein; Iron-uptake factor PiuB
TS0738	602971	600383	-	Ferrichrome-iron receptor
TS0739	603352	603092	-	Transcriptional regulator, AraC family
TS0740	604062	603322	-	Transcriptional regulator, AraC family
TS0741	604190	604879	+	hypothetical protein
TS0742	605022	605297	+	hypothetical protein
TS0743	605317	605559	+	hypothetical protein
TS0744	606733	605561	-	Uncharacterized iron-regulated membrane protein; Iron-uptake factor PiuB
TS0745	606852	607121	+	COGs COG2929
TS0746	607102	607335	+	hypothetical protein
TS0747	608289	607384	-	Ferrichrome-iron receptor
TS0748	609005	608262	-	Ferrichrome-iron receptor
TS0749	609952	609002	-	hypothetical protein
TS0750	610086	609973	-	hypothetical protein
TS0751	610470	611132	+	Ferric siderophore transport system, biopolymer transport protein ExbB
TS0752	611166	611516	+	Biopolymer transport protein ExbD/TolR
TS0753	611591	612757	+	hypothetical protein
TS0754	612821	613846	+	ABC transporter, permease protein (cluster 8, B12/iron complex)
TS0755	614055	614816	+	Ferrichrome transport ATP-binding protein FhuC (TC 3.A.1.14.3)
TS0756	615009	615170	+	hypothetical protein
TS0757	615383	617239	+	TonB-dependent hemin, ferrichrome receptor
TS0758	617209	617391	+	TonB-dependent hemin , ferrichrome receptor
TS0759	617513	617893	+	hypothetical protein
TS0760	617912	618037	+	hypothetical protein
TS0761	618119	619006	+	Molybdenum ABC transporter ATP-binding protein ModC / Molybdenum ABC transporter permease protein ModB
TS0762	619340	619068	-	hypothetical protein
TS0763	619756	620781	+	RuBisCO operon transcriptional regulator CbbR
TS0764	622163	620955	-	Coenzyme F420-reducing hydrogenase related protein
TS0765	622368	622192	-	hypothetical protein
TS0766	622398	623528	+	hypothetical protein
TS0767	623655	623771	+	hypothetical protein
TS0768	623824	624360	+	Pentapeptide repeat family protein
TS0769	624364	625773	+	RNA methyltransferase, TrmA family
TS0770	626106	626750	+	hypothetical protein
TS0771	626876	627661	+	hypothetical protein
TS0772	628748	627939	-	DNA adenine methylase (EC 2.1.1.72)
TS0773	629040	628903	-	hypothetical protein
TS0774	629360	629037	-	hypothetical protein
TS0775	630085	630195	+	hypothetical protein
TS0776	630267	631046	+	Adenylate cyclase (EC 4.6.1.1)
TS0777	631379	631077	-	hypothetical protein
TS0778	631828	632502	+	Undecaprenyl-phosphate galactosephosphotransferase (EC 2.7.8.6)
TS0779	633321	635570	+	hypothetical protein
TS0780	635826	635698	-	hypothetical protein
TS0781	637038	635866	-	hypothetical protein
TS0782	637165	637371	+	hypothetical protein
TS0783	637980	637531	-	Transposase
TS0784	638155	638018	-	hypothetical protein
TS0785	638667	638191	-	transposase
TS0786	639294	638812	-	hypothetical protein
TS0787	639512	640081	+	Mobile element protein
TS0788	640068	640550	+	Mobile element protein
TS0789	640578	641300	+	hypothetical protein
TS0790	641616	641302	-	Mobile element protein
TS0791	642004	641606	-	Mobile element protein
TS0792	642189	642599	+	hypothetical protein
TS0793	642754	643110	+	Mobile element protein
TS0794	643630	644241	+	DNA methylase, putative
TS0795	644234	645028	+	Type III restriction-modification system methylation subunit (EC 2.1.1.72)
TS0796	645190	645474	+	hypothetical protein
TS0797	645860	646084	+	hypothetical protein
TS0798	646150	646347	+	hypothetical protein
TS0799	646365	646946	+	hypothetical protein
TS0800	648413	647064	-	Mobile element protein
TS0801	648540	648875	+	hypothetical protein
TS0802	649115	648981	-	Mobile element protein
TS0803	649324	649169	-	Mobile element protein
TS0804	649739	649389	-	Transposase
TS0805	649806	650036	+	Transposase, wcw_0483 family
TS0806	650067	650204	+	hypothetical protein
TS0807	650396	651109	+	hypothetical protein
TS0808	651317	652108	+	putative membrane protein
TS0809	652993	652166	-	hypothetical protein
TS0810	653278	653403	+	hypothetical protein
TS0811	653636	653442	-	hypothetical protein
TS0812	653925	654728	+	Transketolase, N-terminal section (EC 2.2.1.1)
TS0813	654725	655537	+	Transketolase, C-terminal section (EC 2.2.1.1)
TS0814	655534	655653	+	hypothetical protein
TS0815	655650	656348	+	hypothetical protein
TS0816	656345	657535	+	hypothetical protein
TS0817	657536	658459	+	hypothetical protein
TS0818	658583	659554	+	UDP-glucose 4-epimerase (EC 5.1.3.2)
TS0819	659711	662530	+	hypothetical protein
TS0820	662517	662813	+	hypothetical protein
TS0821	662797	663720	+	hypothetical protein
TS0822	663865	663740	-	hypothetical protein
TS0823	663866	664804	+	hypothetical protein
TS0824	664929	665687	+	Glycosyltransferase
TS0825	665680	666729	+	NAD-dependent epimerase/dehydratase
TS0826	666854	669109	+	hypothetical protein
TS0827	669353	670417	+	dTDP-glucose 4,6-dehydratase (EC 4.2.1.46)
TS0828	671075	670404	-	hypothetical protein
TS0829	671155	672069	+	Glycosyl transferase
TS0830	672066	673877	+	Glycosyl transferase, group 2 family
TS0831	673994	675433	+	RND efflux system, membrane fusion protein
TS0832	676042	677142	+	Chlorophyll a(b) binding protein, photosystem II CP43 protein (PsbC) homolog
TS0833	677401	677261	-	hypothetical protein
TS0834	677657	678082	+	Flavodoxin 1
TS0835	678146	678739	+	hypothetical protein
TS0836	679018	678884	-	hypothetical protein
TS0837	679061	679633	+	cAMP-binding proteins - catabolite gene activator and regulatory subunit of cAMP-dependent protein kinases
TS0838	679849	681063	+	Glycosyl transferase, group 1
TS0839	681388	682104	+	hypothetical protein
TS0840	683435	682524	-	Abortive infection protein
TS0841	684205	683798	-	hypothetical protein
TS0842	684231	684476	+	hypothetical protein
TS0843	684503	684853	+	Succinate dehydrogenase iron-sulfur protein (EC 1.3.5.1)
TS0844	684823	685308	+	Succinate dehydrogenase iron-sulfur protein (EC 1.3.5.1)
TS0845	685361	685573	+	Succinate dehydrogenase iron-sulfur protein (EC 1.3.5.1)
TS0846	685576	685758	+	CAB/ELIP/HLIP family protein
TS0847	686270	685773	-	FIG00876815: hypothetical protein
TS0848	687366	686695	-	hypothetical protein
TS0849	687520	687927	+	hypothetical protein
TS0850	688975	687977	-	Threonine dehydratase biosynthetic (EC 4.3.1.19)
TS0851	689374	689171	-	Threonine dehydratase biosynthetic (EC 4.3.1.19)
TS0852	689683	690753	+	2-keto-3-deoxy-D-arabino-heptulosonate-7-phosphate synthase I alpha (EC 2.5.1.54)
TS0853	691391	691041	-	hypothetical protein
TS0854	691510	692793	+	Carbohydrate kinase, FGGY family
TS0855	693165	692938	-	Glo7428_3183-like protein
TS0856	693346	693203	-	hypothetical protein
TS0857	693698	693988	+	hypothetical protein
TS0858	694339	694148	-	hypothetical protein
TS0859	694638	695546	+	Type 2 NAD(P)H dehydrogenase (EC 1.6.5.12), reduces demethylnaphthoquinone precusor in phylloquinone and menaquinone biosynthesis
TS0860	695543	695842	+	Type 2 NAD(P)H dehydrogenase (EC 1.6.5.12), reduces demethylnaphthoquinone precusor in phylloquinone and menaquinone biosynthesis
TS0861	696149	696994	+	Pentapeptide repeat family protein
TS0862	697246	697482	+	hypothetical protein
TS0863	697526	698224	+	Pirin
TS0864	698345	699322	+	Glutathione S-transferase, omega (EC 2.5.1.18)
TS0865	699567	700856	+	Enolase (EC 4.2.1.11)
TS0866	701607	701831	+	hypothetical protein
TS0867	701951	708076	+	hypothetical protein
TS0868	708073	708843	+	Glycerophosphoryl diester phosphodiesterase (EC 3.1.4.46)
TS0869	708840	709460	+	hypothetical protein
TS0870	709463	709753	+	hypothetical protein
TS0871	709864	711312	+	hypothetical protein
TS0872	711423	711614	+	hypothetical protein
TS0873	711623	712831	+	FIG01191399: hypothetical protein
TS0874	712969	713973	+	Glycosyltransferase
TS0875	718380	714181	-	hypothetical protein
TS0876	719954	718398	-	hypothetical protein
TS0877	720565	720020	-	hypothetical protein
TS0878	721725	720622	-	hypothetical protein
TS0879	722334	722137	-	Cyclic-nucleotide-regulated bacteriocin/lantibiotic efflux ABC transporter, permease/ATP-binding protein
TS0880	724709	722382	-	Cyclic-nucleotide-regulated bacteriocin/lantibiotic efflux ABC transporter, permease/ATP-binding protein
TS0881	725555	724785	-	Parvulin-like peptidyl-prolyl isomerase
TS0882	725993	726469	+	Alkyl hydroperoxide reductase subunit C-like protein
TS0883	726966	726817	-	hypothetical protein
TS0884	727041	728015	+	Cystathionine beta-synthase (EC 4.2.1.22)
TS0885	728651	728127	-	hypothetical protein
TS0886	728977	728654	-	hypothetical protein
TS0887	729116	730669	+	polysaccharide export protein
TS0888	730961	733237	+	Tyrosine-protein kinase (EC 2.7.10.2)
TS0889	733269	733991	+	hypothetical protein
TS0890	734340	734197	-	hypothetical protein
TS0891	734358	735200	+	Serine/threonine kinase
TS0892	735197	736108	+	hypothetical protein
TS0893	736878	736264	-	hypothetical protein
TS0894	737735	736875	-	hypothetical protein
TS0895	739539	737746	-	hypothetical protein
TS0896	740648	739539	-	hypothetical protein
TS0897	741316	740696	-	hypothetical protein
TS0898	741512	741327	-	hypothetical protein
TS0899	743120	741654	-	hypothetical protein
TS0900	743312	743497	+	hypothetical protein
TS0901	743637	743506	-	hypothetical protein
TS0902	745239	743728	-	Adenylate cyclase (EC 4.6.1.1)
TS0903	746317	745259	-	Chemotaxis response regulator protein-glutamate methylesterase CheB (EC 3.1.1.61)
TS0904	748046	746319	-	Signal transduction histidine kinase CheA
TS0905	749356	748037	-	Signal transduction histidine kinase CheA
TS0906	749588	749370	-	Chemotaxis signal transduction protein
TS0907	749809	749594	-	hypothetical protein
TS0908	750108	749806	-	Chemotaxis signal transduction protein
TS0909	751623	750121	-	Methyl-accepting chemotaxis protein
TS0910	753056	751734	-	Chemotaxis protein methyltransferase CheR (EC 2.1.1.80)
TS0911	753516	753061	-	Positive regulator of CheA protein activity (CheW)
TS0912	753809	754858	+	hypothetical protein
TS0913	756212	755208	-	hypothetical protein
TS0914	756848	756702	-	hypothetical protein
TS0915	757369	756971	-	Uracil phosphoribosyltransferase (EC 2.4.2.9)
TS0916	757605	757381	-	Uracil phosphoribosyltransferase (EC 2.4.2.9)
TS0917	759470	757602	-	hypothetical protein
TS0918	759915	759493	-	Transcriptional regulator, Crp/Fnr family
TS0919	760202	759912	-	Transcriptional regulator, Crp/Fnr family
TS0920	761197	760367	-	inositol monophosphatase
TS0921	761357	761223	-	hypothetical protein
TS0922	761753	762391	+	L,D-transpeptidase
TS0923	764119	762473	-	2-oxoglutarate decarboxylase (EC 4.1.1.71)
TS0924	764162	764365	+	hypothetical protein
TS0925	765883	764519	-	Succinate-semialdehyde dehydrogenase [NAD] (EC 1.2.1.24); Succinate-semialdehyde dehydrogenase [NADP+] (EC 1.2.1.79)
TS0926	766061	766531	+	Transcriptional regulator, MarR family
TS0927	767549	766554	-	Quinolinate synthetase (EC 2.5.1.72)
TS0928	769374	767749	-	Chemotactic transducer-related protein
TS0929	770088	770492	+	Cytochrome b6-f complex alternative Rieske iron sulfur protein PetC3
TS0930	770518	770673	+	hypothetical protein
TS0931	771049	770726	-	Photosystem II protein D2 (PsbD)
TS0932	771783	771043	-	Photosystem II protein D2 (PsbD)
TS0933	771973	771860	-	hypothetical protein
TS0934	772749	772093	-	Phycobiliprotein lyase, HEAT subunit
TS0935	773213	772746	-	CBS domain protein
TS0936	774099	773392	-	Malonate-semialdehyde dehydrogenase [inositol] (EC 1.2.1.18)
TS0937	774695	774207	-	Malonate-semialdehyde dehydrogenase [inositol] (EC 1.2.1.18)
TS0938	774859	774728	-	hypothetical protein
TS0939	775384	774998	-	Serine/threonine kinase
TS0940	776257	775925	-	hypothetical protein
TS0941	777339	776338	-	hypothetical protein
TS0942	778491	777433	-	Permease of the drug/metabolite transporter (DMT) superfamily
TS0943	779373	778735	-	Inosine-uridine nucleoside N-ribohydrolase
TS0944	779616	779494	-	hypothetical protein
TS0945	780021	779860	-	hypothetical protein
TS0946	780485	781285	+	Branched-chain amino acid ABC transporter, ATP-binding protein LivG (TC 3.A.1.4.1)
TS0947	781292	782011	+	Branched-chain amino acid ABC transporter, ATP-binding protein LivF (TC 3.A.1.4.1)
TS0948	782602	782480	-	hypothetical protein
TS0949	782863	782997	+	hypothetical protein
TS0950	783105	784025	+	hypothetical protein
TS0951	784597	784223	-	hypothetical protein
TS0952	785489	784812	-	Two-component transcriptional response regulator, OmpR family
TS0953	786197	785628	-	Mobile element protein
TS0954	786583	786224	-	hypothetical protein
TS0955	786725	787636	+	Pentapeptide repeat family protein
TS0956	788499	787639	-	All-trans-phytoene synthase (EC 2.5.1.99)
TS0957	790174	788735	-	Squalene/phytoene desaturase HopC
TS0958	791611	790379	-	DNA polymerase III beta subunit (EC 2.7.7.7)
TS0959	792339	791971	-	hypothetical protein
TS0960	793046	792342	-	Alkylated DNA repair protein AlkB
TS0961	793217	794608	+	tRNA-5-carboxymethylaminomethyl-2-thiouridine(34) synthesis protein MnmE
TS0962	794680	795387	+	hypothetical protein
TS0963	795515	796396	+	Ribosome-associated endonuclease, involved in final steps of 23S rRNA maturation
TS0964	796623	797570	+	Domain of unknown function / gamma-glutamyl ligase (similar to F420:0 gamma-glutamyl ligase)
TS0965	797542	797811	+	Domain of unknown function / gamma-glutamyl ligase (similar to F420:0 gamma-glutamyl ligase)
TS0966	797930	799288	+	Acetyltransferase, GNAT family
TS0967	799315	799794	+	Putative pre-16S rRNA nuclease YqgF
TS0968	799813	800373	+	hypothetical protein
TS0969	800714	801802	+	Murein endolytic transglycosylase MltG
TS0970	801894	802415	+	Hydrolase, HAD subfamily IIIA
TS0971	802745	803869	+	Glutamate 5-kinase (EC 2.7.2.11) / RNA-binding C-terminal domain PUA
TS0972	804070	803942	-	hypothetical protein
TS0973	804735	804088	-	Nitrogen-responsive response regulator NrrA
TS0974	804930	804760	-	hypothetical protein
TS0975	805383	805625	+	FIG00872406: hypothetical protein
TS0976	806408	805806	-	Molybdenum cofactor guanylyltransferase (EC 2.7.7.77)
TS0977	807190	806561	-	hypothetical protein
TS0978	807593	807294	-	hypothetical protein
TS0979	807816	807667	-	hypothetical protein
TS0980	807881	808819	+	Prolyl oligopeptidase family protein
TS0981	808876	809796	+	Prolyl oligopeptidase family protein
TS0982	809997	810233	+	Mercuric ion reductase (EC 1.16.1.1)
TS0983	810256	810600	+	Mercuric ion reductase (EC 1.16.1.1)
TS0984	810687	811541	+	Mercuric ion reductase (EC 1.16.1.1)
TS0985	811929	811732	-	hypothetical protein
TS0986	812680	811973	-	hypothetical protein
TS0987	813388	812792	-	Dihydrofolate reductase (EC 1.5.1.3)
TS0988	813406	813651	+	hypothetical protein
TS0989	813821	813702	-	hypothetical protein
TS0990	813844	815946	+	hypothetical protein
TS0991	815958	816752	+	Two-component system sensor histidine kinase
TS0992	816749	816976	+	Two-component system sensor histidine kinase
TS0993	817007	817474	+	Mobile element protein
TS0994	817564	818046	+	Mobile element protein
TS0995	818221	818373	+	hypothetical protein
TS0996	818819	818649	-	CAB/ELIP/HLIP family protein
TS0997	819901	818942	-	FIG00871397: hypothetical protein
TS0998	820066	819944	-	hypothetical protein
TS0999	820505	820179	-	hypothetical protein
TS1000	820665	822311	+	hypothetical protein
TS1001	822968	822627	-	Phosphate-binding protein
TS1002	824011	823139	-	Phosphate-binding protein
TS1003	824463	825218	+	hypothetical protein
TS1004	826293	825376	-	Phosphatidate cytidylyltransferase (EC 2.7.7.41)
TS1005	827217	826615	-	Similar to cobalt-precorrin-6B C15-methyltransferase [decarboxylating]
TS1006	828821	827274	-	Arginine decarboxylase (EC 4.1.1.19)
TS1007	831026	828984	-	Circadian input kinase A
TS1008	831161	831310	+	hypothetical protein
TS1009	831318	831854	+	hypothetical protein
TS1010	831907	833094	+	Acyl-CoA dehydrogenase; probable dibenzothiophene desulfurization enzyme
TS1011	833409	833296	-	hypothetical protein
TS1012	834582	833545	-	hypothetical protein
TS1013	834833	836254	+	hypothetical protein
TS1014	836247	836393	+	hypothetical protein
TS1015	836926	838248	+	hypothetical protein
TS1016	838302	840200	+	Lanthionine biosynthesis protein LanM
TS1017	840670	840323	-	hypothetical protein
TS1018	841221	840871	-	hypothetical protein
TS1019	841539	842807	+	hypothetical protein
TS1020	842969	842835	-	hypothetical protein
TS1021	843027	843998	+	Alcohol dehydrogenase (EC 1.1.1.1)
TS1022	844039	844170	+	hypothetical protein
TS1023	844217	844855	+	hypothetical protein
TS1024	844855	846921	+	Cyclic-nucleotide-regulated bacteriocin/lantibiotic efflux ABC transporter, permease/ATP-binding protein
TS1025	847059	847346	+	hypothetical protein
TS1026	847391	848029	+	hypothetical protein
TS1027	848040	848156	+	hypothetical protein
TS1028	848790	848158	-	hypothetical protein
TS1029	849872	848889	-	hypothetical protein
TS1030	851102	850128	-	Sirohydrochlorin cobaltochelatase CbiX(long) (EC 4.99.1.3)
TS1031	851212	851469	+	hypothetical protein
TS1032	851704	852153	+	hypothetical protein
TS1033	852433	852765	+	hypothetical protein
TS1034	852798	852911	+	hypothetical protein
TS1035	856295	852948	-	Phycobilisome core-membrane linker polypeptide
TS1036	856799	857998	+	SAM-dependent methyltransferase
TS1037	858134	858538	+	ATP synthase protein I
TS1038	858596	859345	+	ATP synthase F0 sector subunit a (EC 3.6.3.14)
TS1039	859477	859722	+	ATP synthase F0 sector subunit c (EC 3.6.3.14)
TS1040	859856	860284	+	ATP synthase F0 sector subunit b' (EC 3.6.3.14)
TS1041	860410	860967	+	ATP synthase F0 sector subunit b (EC 3.6.3.14)
TS1042	860967	861524	+	ATP synthase delta chain (EC 3.6.3.14)
TS1043	861674	863191	+	ATP synthase alpha chain (EC 3.6.3.14)
TS1044	863331	864281	+	ATP synthase gamma chain (EC 3.6.3.14)
TS1045	864422	864745	+	soluble [2Fe-2S] ferredoxin
TS1046	864906	865097	+	Uncharacterized protein Ava_0567
TS1047	865775	865332	-	hypothetical protein
TS1048	866315	865848	-	hypothetical protein
TS1049	867480	866464	-	Fructokinase (EC 2.7.1.4)
TS1050	867697	868002	+	hypothetical protein
TS1051	868184	867999	-	Circadian input kinase A
TS1052	871198	868217	-	diguanylate cyclase/phosphodiesterase (GGDEF & EAL domains) with PAS/PAC sensor(s)
TS1053	871471	871319	-	hypothetical protein
TS1054	871998	871516	-	hypothetical protein
TS1055	872400	872879	+	hypothetical protein
TS1056	873061	873768	+	hypothetical protein
TS1057	873940	874062	+	hypothetical protein
TS1058	874557	876164	+	Methionyl-tRNA synthetase (EC 6.1.1.10)
TS1059	876239	876844	+	FIG00872222: hypothetical protein
TS1060	877114	877001	-	hypothetical protein
TS1061	877143	878246	+	hypothetical protein
TS1062	878872	878441	-	FKBP-type peptidyl-prolyl cis-trans isomerase SlyD (EC 5.2.1.8)
TS1063	878999	879130	+	hypothetical protein
TS1064	879151	879573	+	Phytoene dehydrogenase and related proteins
TS1065	879525	880025	+	Phytoene dehydrogenase and related proteins
TS1066	880064	880678	+	Phytoene dehydrogenase and related proteins
TS1067	880668	880790	+	hypothetical protein
TS1068	880865	881764	+	hypothetical protein
TS1069	881958	882461	+	GTP cyclohydrolase II homolog
TS1070	882455	883222	+	GTP cyclohydrolase II homolog
TS1071	883357	883226	-	hypothetical protein
TS1072	883709	883587	-	hypothetical protein
TS1073	883791	884342	+	Adenylate cyclase (EC 4.6.1.1)
TS1074	884351	885868	+	Putative diguanylate cyclase (GGDEF domain) with PAS/PAC and Chase2 sensors
TS1075	886110	886304	+	hypothetical protein
TS1076	886429	887790	+	NADH dehydrogenase (EC 1.6.99.3)
TS1077	888588	888100	-	Two-component transcriptional response regulator, LuxR family
TS1078	889722	888718	-	Cyanobacteria-specific RpoD-like sigma factor, type-1
TS1079	890217	891248	+	hypothetical protein
TS1080	891858	891529	-	hypothetical protein
TS1081	894744	892267	-	hypothetical protein
TS1082	895018	895137	+	hypothetical protein
TS1083	895213	895350	+	hypothetical protein
TS1084	895990	895817	-	hypothetical protein
TS1085	896238	895987	-	hypothetical protein
TS1086	896514	897137	+	Protein of unknown function DUF820
TS1087	897197	897457	+	hypothetical protein
TS1088	897611	898192	+	hypothetical protein
TS1089	898189	899178	+	hypothetical protein
TS1090	899224	899361	+	hypothetical protein
TS1091	899698	901452	+	hypothetical protein
TS1092	901457	902710	+	hypothetical protein
TS1093	903106	906162	+	hypothetical protein
TS1094	906183	906407	+	hypothetical protein
TS1095	906463	906873	+	hypothetical protein
TS1096	906885	907649	+	hypothetical protein
TS1097	907961	907725	-	High-affnity carbon uptake protein Hat/HatR
TS1098	909246	908101	-	Mobile element protein
TS1099	910162	909326	-	High-affnity carbon uptake protein Hat/HatR
TS1100	910528	911082	+	hypothetical protein
TS1101	913523	911085	-	hypothetical protein
TS1102	913660	914067	+	hypothetical protein
TS1103	914331	915065	+	hypothetical protein
TS1104	915127	916296	+	hypothetical protein
TS1105	916621	917385	+	hypothetical protein
TS1106	917962	917348	-	hypothetical protein
TS1107	918422	917925	-	Mobile element protein
TS1108	918462	918983	+	hypothetical protein
TS1109	918997	919146	+	hypothetical protein
TS1110	920584	919199	-	Oxamate carbamoyltransferase (EC 2.1.3.5)
TS1111	921174	920581	-	Amidase
TS1112	921187	921300	+	hypothetical protein
TS1113	921340	921792	+	hypothetical protein
TS1114	922179	923288	+	acyl-CoA dehydrogenase family protein
TS1115	923430	924083	+	Uncharacterized protein YegL
TS1116	924098	924529	+	hypothetical protein
TS1117	924526	924882	+	hypothetical protein
TS1118	924994	925173	+	hypothetical protein
TS1119	925157	926437	+	hypothetical protein
TS1120	926454	926597	+	hypothetical protein
TS1121	926727	927479	+	hypothetical protein
TS1122	927886	928305	+	hypothetical protein
TS1123	928849	928400	-	Transposase
TS1124	929024	928887	-	hypothetical protein
TS1125	929536	929060	-	transposase
TS1126	930567	929605	-	Protein containing domains DUF403
TS1127	930688	930569	-	hypothetical protein
TS1128	932234	930801	-	Protein containing domains DUF404, DUF407
TS1129	934388	932718	-	ABC transporter, ATP-binding protein (cluster 5, nickel/peptides/opines) / ABC transporter, ATP-binding protein (cluster 5, nickel/peptides/opines)
TS1130	935029	934469	-	hypothetical protein
TS1131	935530	935327	-	Recombination inhibitory protein MutS2
TS1132	936120	935509	-	Recombination inhibitory protein MutS2
TS1133	937864	936137	-	Recombination inhibitory protein MutS2
TS1134	938217	937981	-	hypothetical protein
TS1135	938477	938214	-	hypothetical protein
TS1136	938871	940595	+	hypothetical protein
TS1137	940817	942868	+	hypothetical protein
TS1138	943670	943023	-	hypothetical protein
TS1139	943995	944375	+	Cobalt-precorrin 5A hydrolase (EC 3.7.1.12) / Cobalt-precorrin-3 C(17)-methyltransferase (EC 2.1.1.272)
TS1140	944393	945994	+	Cobalt-precorrin 5A hydrolase (EC 3.7.1.12) / Cobalt-precorrin-3 C(17)-methyltransferase (EC 2.1.1.272)
TS1141	946148	946774	+	hypothetical protein
TS1142	946771	946884	+	N5-carboxyaminoimidazole ribonucleotide synthase (EC 6.3.4.18)
TS1143	946887	947963	+	N5-carboxyaminoimidazole ribonucleotide synthase (EC 6.3.4.18)
TS1144	948053	948943	+	Ribulosamine/erythrulosamine 3-kinase potentially involved in protein deglycation
TS1145	950032	949289	-	ABC transporter, substrate-binding protein (cluster 1, maltose/g3p/polyamine/iron)
TS1146	950511	950014	-	N-Acetyl-D-glucosamine ABC transport system, sugar-binding protein
TS1147	951330	950578	-	Adenylyl-sulfate reductase [thioredoxin] (EC 1.8.4.10)
TS1148	951730	952380	+	hypothetical protein
TS1149	952392	953165	+	hypothetical protein
TS1150	953234	953875	+	hypothetical protein
TS1151	954787	954071	-	possible heat shock protein DnaJ
TS1152	954971	955258	+	hypothetical protein
TS1153	955729	957057	+	hypothetical protein
TS1154	957155	957463	+	hypothetical protein
TS1155	957496	958695	+	Uncharacterized MFS-type transporter
TS1156	959055	958741	-	Ca(2+)/H(+) antiporter
TS1157	959846	959064	-	Ca(2+)/H(+) antiporter
TS1158	959968	961251	+	putatiave glycosyltransferase
TS1159	961555	961238	-	Mg/Co/Ni transporter MgtE, CBS domain-containing
TS1160	961784	961948	+	hypothetical protein
TS1161	961964	962101	+	hypothetical protein
TS1162	962195	962845	+	Choloylglycine hydrolase (EC 3.5.1.24)
TS1163	963221	962985	-	hypothetical protein
TS1164	963634	963353	-	Mobile element protein
TS1165	963998	963657	-	Mobile element protein
TS1166	964935	964156	-	Efflux ABC transporter, permease protein
TS1167	965869	964994	-	Efflux ABC transporter, ATP-binding protein
TS1168	966273	966106	-	hypothetical protein
TS1169	966275	966901	+	hypothetical protein
TS1170	967026	968504	+	Glucan 1,4-alpha-maltohexaosidase (EC 3.2.1.98)
TS1171	968948	968742	-	hypothetical protein
TS1172	969787	969305	-	Mobile element protein
TS1173	970343	969774	-	Mobile element protein
TS1174	970355	970771	+	Adenylate cyclase (EC 4.6.1.1)
TS1175	970979	971455	+	Transposase
TS1176	971491	971628	+	hypothetical protein
TS1177	971666	972115	+	Transposase
TS1178	972491	973840	+	Bicarbonate ABC transporter, substrate-binding protein
TS1179	974026	974871	+	Bicarbonate ABC transporter, permease protein
TS1180	975184	975074	-	hypothetical protein
TS1181	975196	977202	+	Bicarbonate ABC transporter, ATP-binding protein / Bicarbonate ABC transporter, substrate-binding protein
TS1182	977345	977884	+	Nitrate ABC transporter, ATP-binding protein
TS1183	977842	978195	+	Bicarbonate ABC transporter, ATP-binding protein
TS1184	978185	979054	+	hypothetical protein
TS1185	979415	980161	+	Cobalt-zinc-cadmium resistance protein CzcD
TS1186	980537	980376	-	hypothetical protein
TS1187	980656	981657	+	Adenylate cyclase (EC 4.6.1.1)
TS1188	981657	982382	+	hypothetical protein
TS1189	982333	983037	+	hypothetical protein
TS1190	983024	984019	+	Pentapeptide repeat family protein
TS1191	984233	984361	+	hypothetical protein
TS1192	984881	984372	-	Putative porin
TS1193	986068	984836	-	Putative porin
TS1194	986821	987843	+	Phosphate ABC transporter, substrate-binding protein PstS (TC 3.A.1.7.1)
TS1195	987904	988035	+	hypothetical protein
TS1196	988088	989020	+	Phosphate ABC transporter, permease protein PstC (TC 3.A.1.7.1)
TS1197	989072	990022	+	Phosphate ABC transporter, permease protein PstA (TC 3.A.1.7.1)
TS1198	990016	990819	+	Phosphate ABC transporter, ATP-binding protein PstB (TC 3.A.1.7.1)
TS1199	990836	991627	+	hypothetical protein
TS1200	991652	992527	+	hypothetical protein
TS1201	993124	992708	-	hypothetical protein
TS1202	993675	993259	-	Biopolymer transport protein ExbD/TolR
TS1203	994008	993694	-	Ferric siderophore transport system, biopolymer transport protein ExbB
TS1204	994382	994014	-	Ferric siderophore transport system, biopolymer transport protein ExbB
TS1205	995278	994598	-	hypothetical protein
TS1206	995321	995572	+	hypothetical protein
TS1207	995608	996222	+	hypothetical protein
TS1208	997050	996250	-	Mobile element protein
TS1209	997394	997038	-	hypothetical protein
TS1210	997496	997732	+	hypothetical protein
TS1211	997711	998283	+	Hypothetical protein, slr1506/slr1944 homolog
TS1212	999125	998673	-	GCN5-related N-acetyltransferase
TS1213	999296	999174	-	hypothetical protein
TS1214	1000057	999431	-	hypothetical protein
TS1215	1000157	1000609	+	hypothetical protein
TS1216	1001466	1001612	+	hypothetical protein
TS1217	1001707	1001841	+	hypothetical protein
TS1218	1002001	1003083	+	Photosystem II protein D1 (PsbA)
TS1219	1003434	1003243	-	hypothetical protein
TS1220	1004773	1003799	-	Putative sodium-dependent transporter
TS1221	1005036	1005629	+	hypothetical protein
TS1222	1006149	1005754	-	Rhodanese-related sulfurtransferase
TS1223	1006374	1006168	-	hypothetical protein
TS1224	1006705	1006466	-	Cytochrome b6-f complex alternative Rieske iron sulfur protein PetC2
TS1225	1007065	1006853	-	Uncharacterized membrane protein Rmet_3714
TS1226	1007325	1007477	+	hypothetical protein
TS1227	1007761	1008546	+	Sulfide:quinone oxidoreductase, Type I
TS1228	1008557	1009015	+	hypothetical protein
TS1229	1008978	1009529	+	hypothetical protein
TS1230	1009611	1009733	+	hypothetical protein
TS1231	1009773	1010336	+	hypothetical protein
TS1232	1010431	1010547	+	hypothetical protein
TS1233	1010552	1010704	+	hypothetical protein
TS1234	1010843	1011046	+	Ribonucleotide reductase of class III (anaerobic), activating protein (EC 1.97.1.4)
TS1235	1011608	1011072	-	Uncharacterized membrane protein, YraQ family
TS1236	1011930	1011568	-	Uncharacterized membrane protein, YraQ family
TS1237	1012061	1011933	-	Uncharacterized membrane protein, YraQ family
TS1238	1012321	1012079	-	hypothetical protein
TS1239	1012641	1012417	-	hypothetical protein
TS1240	1012754	1013278	+	hypothetical protein
TS1241	1013280	1013849	+	hypothetical protein
TS1242	1014598	1014095	-	hypothetical protein
TS1243	1015446	1014598	-	hypothetical protein
TS1244	1015670	1019752	+	hypothetical protein
TS1245	1019835	1020185	+	hypothetical protein
TS1246	1020207	1020920	+	hypothetical protein
TS1247	1020887	1021237	+	MBL-fold metallo-hydrolase superfamily
TS1248	1021469	1022533	+	hypothetical protein
TS1249	1023387	1022608	-	hypothetical protein
TS1250	1024619	1023921	-	MBL-fold metallo-hydrolase superfamily
TS1251	1025111	1025587	+	Transposase
TS1252	1025623	1025760	+	hypothetical protein
TS1253	1025798	1026247	+	Transposase
TS1254	1026607	1027941	+	Sulfide:quinone oxidoreductase, Type II
TS1255	1028640	1028176	-	Transcriptional regulator
TS1256	1028928	1028827	-	hypothetical protein
TS1257	1030120	1029749	-	hypothetical protein
TS1258	1030939	1030271	-	hypothetical protein
TS1259	1031107	1031583	+	Transposase
TS1260	1031619	1031756	+	hypothetical protein
TS1261	1031794	1032243	+	Transposase
TS1262	1032356	1033225	+	Protein containing transglutaminase-like domain, putative cysteine protease
TS1263	1033548	1033988	+	High-affnity carbon uptake protein Hat/HatR
TS1264	1034569	1034027	-	RNA polymerase sigma factor RpoE
TS1265	1034616	1034735	+	hypothetical protein
TS1266	1035203	1035319	+	hypothetical protein
TS1267	1035432	1035959	+	hypothetical protein
TS1268	1036055	1036399	+	hypothetical protein
TS1269	1036972	1036541	-	Transcriptional regulator
TS1270	1037175	1037432	+	Na+/H+ antiporter
TS1271	1037459	1038730	+	Na+/H+ antiporter
TS1272	1039429	1039298	-	hypothetical protein
TS1273	1039616	1040602	+	UDP-glucose 4-epimerase (EC 5.1.3.2)
TS1274	1040599	1041837	+	Aminotransferase, DegT/DnrJ/EryC1/StrS family
TS1275	1042026	1043321	+	hypothetical protein
TS1276	1043502	1044566	+	hypothetical protein
TS1277	1045305	1044649	-	hypothetical protein
TS1278	1045613	1046587	+	hypothetical protein
TS1279	1047466	1046678	-	Methionine aminopeptidase (EC 3.4.11.18)
TS1280	1048015	1047476	-	Uncharacterized protein PA4799
TS1281	1048768	1048226	-	hypothetical protein
TS1282	1048928	1049818	+	hypothetical protein
TS1283	1049989	1050465	+	hypothetical protein
TS1284	1051136	1050609	-	L,D-transpeptidase
TS1285	1051850	1051212	-	4-hydroxy-2-oxoglutarate aldolase (EC 4.1.3.16) @ 2-dehydro-3-deoxyphosphogluconate aldolase (EC 4.1.2.14)
TS1286	1052587	1051829	-	Cell-division-associated, ABC-transporter-like signaling protein FtsE
TS1287	1053322	1052696	-	Probable UDP-N-acetyl-D-mannosaminuronic acid transferase (EC 2.4.1.-)
TS1288	1053376	1053504	+	hypothetical protein
TS1289	1054497	1053547	-	Biotin synthase (EC 2.8.1.6)
TS1290	1055400	1054576	-	Nucleoside-diphosphate-sugar epimerases
TS1291	1056002	1055397	-	hypothetical protein
TS1292	1058071	1056164	-	tRNA-5-carboxymethylaminomethyl-2-thiouridine(34) synthesis protein MnmG
TS1293	1058582	1058412	-	hypothetical protein
TS1294	1058781	1059059	+	hypothetical protein
TS1295	1059205	1059077	-	hypothetical protein
TS1296	1060523	1059276	-	Xylulose-5-phosphate phosphoketolase (EC 4.1.2.9) @ Fructose-6-phosphate phosphoketolase (EC 4.1.2.22)
TS1297	1061710	1060526	-	Xylulose-5-phosphate phosphoketolase (EC 4.1.2.9) @ Fructose-6-phosphate phosphoketolase (EC 4.1.2.22)
TS1298	1064246	1062630	-	hypothetical protein
TS1299	1064850	1064713	-	hypothetical protein
TS1300	1065659	1065093	-	hypothetical protein
TS1301	1066168	1065656	-	Mobile element protein
TS1302	1066559	1066317	-	Asl2194 protein
TS1303	1066818	1066540	-	hypothetical protein
TS1304	1067125	1066826	-	hypothetical protein
TS1305	1067674	1067180	-	Mobile element protein
TS1306	1068062	1067664	-	Mobile element protein
TS1307	1068454	1068573	+	hypothetical protein
TS1308	1068972	1068607	-	Single-stranded DNA-binding protein
TS1309	1069424	1069092	-	Carboxymuconolactone decarboxylase (EC 4.1.1.44)
TS1310	1069725	1070459	+	hypothetical protein
TS1311	1070905	1070630	-	hypothetical protein
TS1312	1071354	1070902	-	hypothetical protein
TS1313	1072398	1071367	-	UPF0324 inner membrane protein YeiH
TS1314	1073733	1072603	-	Cytosolic Fe-S cluster assembling factor NBP35 / Chromosome (plasmid) partitioning protein ParA
TS1315	1074700	1073726	-	HEAT repeat-containing protein
TS1316	1074974	1074747	-	Adenylylsulfate reductase beta-subunit (EC 1.8.99.2)
TS1317	1076418	1075030	-	Adenylylsulfate reductase alpha-subunit (EC 1.8.99.2)
TS1318	1076735	1076415	-	Adenylylsulfate reductase alpha-subunit (EC 1.8.99.2)
TS1319	1077071	1079080	+	Transcriptional regulator, LysR family
TS1320	1079415	1079107	-	Organosulfonate ABC transporter ATP-binding protein
TS1321	1079924	1079415	-	Organosulfonate ABC transporter ATP-binding protein
TS1322	1080849	1079956	-	Organosulfonate ABC transporter permease protein
TS1323	1082503	1081004	-	Organosulfonate ABC transporter substrate-binding protein
TS1324	1083488	1082739	-	ABC-type antimicrobial peptide transport system, ATPase component
TS1325	1084750	1083593	-	ABC exporter permease subunit of DevC family
TS1326	1085139	1084747	-	hypothetical protein
TS1327	1086448	1085273	-	ABC exporter membrane fusion component of DevB family
TS1328	1086779	1087321	+	Transcriptional regulator, PadR family
TS1329	1087689	1087546	-	hypothetical protein
TS1330	1088370	1087846	-	hypothetical protein
TS1331	1089356	1088442	-	hypothetical protein
TS1332	1091461	1090163	-	Transposase, wcw_0483 family
TS1333	1091812	1092762	+	Efflux ABC transporter, ATP-binding protein
TS1334	1092900	1094498	+	hypothetical protein
TS1335	1095253	1094660	-	Succinyl-CoA ligase [ADP-forming] alpha chain (EC 6.2.1.5)
TS1336	1095561	1095247	-	Succinyl-CoA ligase [ADP-forming] alpha chain (EC 6.2.1.5)
TS1337	1095713	1095829	+	hypothetical protein
TS1338	1096847	1095882	-	Succinyl-CoA ligase [ADP-forming] beta chain (EC 6.2.1.5)
TS1339	1097080	1096880	-	Succinyl-CoA ligase [ADP-forming] beta chain (EC 6.2.1.5)
TS1340	1097408	1098901	+	hypothetical protein
TS1341	1099917	1099006	-	Bilin biosynthesis protein MpeU
TS1342	1100207	1099962	-	hypothetical protein
TS1343	1100606	1100265	-	Phycoerythrobilin:ferredoxin oxidoreductase PebB (EC 1.3.7.3)
TS1344	1101015	1100710	-	Phycoerythrobilin:ferredoxin oxidoreductase PebB (EC 1.3.7.3)
TS1345	1101782	1101054	-	15,16-dihydrobiliverdin:ferredoxin oxidoreductase PebA (EC 1.3.7.2)
TS1346	1102478	1101912	-	Phycobiliprotein lyase
TS1347	1102695	1103498	+	Pentapeptide repeat family protein
TS1348	1103693	1103532	-	hypothetical protein
TS1349	1103942	1103727	-	hypothetical protein
TS1350	1104904	1104245	-	Phycobiliprotein lyase, HEAT subunit
TS1351	1105170	1105751	+	Allophycocyanin alpha chain
TS1352	1106621	1105932	-	two-component sensor histidine kinase
TS1353	1108258	1106579	-	Phytochrome-like protein; two-component sensor histidine kinase plpA
TS1354	1109447	1108431	-	Phycobilisome phycoerythrin-associated linker polypeptide
TS1355	1109921	1109589	-	CpeR homolog, phycoerythrin linker-proteins region
TS1356	1110784	1110035	-	Phycobilisome rod linker polypeptide, phycocyanin-associated
TS1357	1110934	1110815	-	hypothetical protein
TS1358	1111503	1111123	-	Phycobilisome phycoerythrin-associated linker polypeptide
TS1359	1111982	1111596	-	Phycobilisome rod linker polypeptide, phycocyanin-associated
TS1360	1112533	1113222	+	Two-component transcriptional response regulator, OmpR family
TS1361	1113891	1113286	-	T-type phycobiliprotein lyase
TS1362	1114418	1113891	-	Phycobiliprotein lyase
TS1363	1114983	1114465	-	hypothetical protein
TS1364	1115955	1115185	-	Phycobilisome rod linker polypeptide, phycocyanin-associated
TS1365	1116777	1116148	-	Bilin biosynthesis protein CpeZ
TS1366	1118058	1116928	-	Bilin biosynthesis protein CpeY
TS1367	1118213	1118094	-	hypothetical protein
TS1368	1119139	1118645	-	Phycocyanin alpha chain
TS1369	1119752	1119198	-	Phycoerythrin beta chain
TS1370	1120551	1120015	-	hypothetical protein
TS1371	1121357	1120581	-	hypothetical protein
TS1372	1122630	1121575	-	phosphatidylcholine desaturase
TS1373	1122980	1123348	+	hypothetical protein
TS1374	1124611	1123601	-	Methionyl-tRNA formyltransferase (EC 2.1.2.9)
TS1375	1125006	1124893	-	hypothetical protein
TS1376	1125102	1125287	+	hypothetical protein
TS1377	1125597	1125328	-	hypothetical protein
TS1378	1125650	1126363	+	hypothetical protein
TS1379	1127850	1126450	-	hypothetical protein
TS1380	1128473	1127847	-	FIG00875501: hypothetical protein
TS1381	1128547	1128813	+	hypothetical protein
TS1382	1128818	1129366	+	Photosystem II oxygen evolving complex protein PsbP
TS1383	1129406	1129525	+	hypothetical protein
TS1384	1129748	1130470	+	Septum formation protein Maf
TS1385	1130658	1130500	-	hypothetical protein
TS1386	1130646	1131746	+	Serine/threonine kinase
TS1387	1132197	1132340	+	Allophycocyanin alpha chain
TS1388	1133206	1132982	-	hypothetical protein
TS1389	1133271	1133423	+	hypothetical protein
TS1390	1133729	1134166	+	hypothetical protein
TS1391	1134180	1135154	+	hypothetical protein
TS1392	1135151	1135408	+	hypothetical protein
TS1393	1135405	1136280	+	hypothetical protein
TS1394	1136274	1136963	+	hypothetical protein
TS1395	1138761	1137016	-	Circadian input kinase A
TS1396	1140263	1138788	-	Multi-sensor signal transduction histidine kinase
TS1397	1140378	1140253	-	hypothetical protein
TS1398	1141222	1141869	+	Threonylcarbamoyl-AMP synthase (EC 2.7.7.87)
TS1399	1141907	1142794	+	hypothetical protein
TS1400	1143688	1143197	-	2-C-methyl-D-erythritol 2,4-cyclodiphosphate synthase (EC 4.6.1.12)
TS1401	1143839	1143699	-	hypothetical protein
TS1402	1145040	1143928	-	hypothetical protein
TS1403	1145190	1145336	+	hypothetical protein
TS1404	1146079	1145348	-	tRNA (guanine(37)-N(1))-methyltransferase (EC 2.1.1.228)
TS1405	1146177	1146629	+	Cyanophycinase (EC 3.4.15.6)
TS1406	1146629	1147114	+	Cyanophycinase (EC 3.4.15.6)
TS1407	1147167	1147289	+	hypothetical protein
TS1408	1147576	1147803	+	Cyanophycin synthase (EC 6.3.2.29)(EC 6.3.2.30)
TS1409	1147800	1150313	+	Cyanophycin synthase (EC 6.3.2.29)(EC 6.3.2.30)
TS1410	1151049	1150348	-	hypothetical protein
TS1411	1151992	1151315	-	hypothetical protein
TS1412	1152924	1152118	-	hypothetical protein
TS1413	1153886	1153077	-	Uncharacterized methyltransferase Npun_F6389
TS1414	1154093	1153920	-	hypothetical protein
TS1415	1155215	1154385	-	Thioredoxin reductase (EC 1.8.1.9)
TS1416	1155750	1155268	-	Thioredoxin reductase (EC 1.8.1.9)
TS1417	1156230	1156033	-	Cyanobacterial protein slr0575
TS1418	1156583	1156416	-	Cyanobacterial protein slr0575
TS1419	1156892	1156773	-	hypothetical protein
TS1420	1157031	1157300	+	hypothetical protein
TS1421	1157434	1157616	+	Uncharacterized protein Npun_R5760
TS1422	1158362	1157829	-	Tyrosine-protein kinase EpsD (EC 2.7.10.2)
TS1423	1160032	1158461	-	hypothetical protein
TS1424	1162660	1160255	-	hypothetical protein
TS1425	1162838	1163683	+	Na+/H+ antiporter
TS1426	1163683	1164933	+	Na+/H+ antiporter
TS1427	1165120	1167120	+	Putative glutathione-regulated potassium-efflux system protein KefB
TS1428	1167591	1167349	-	hypothetical protein
TS1429	1168416	1169255	+	hypothetical protein
TS1430	1169636	1171804	+	Retron-type RNA-directed DNA polymerase (EC 2.7.7.49)
TS1431	1171804	1172079	+	CRISPR-associated protein Cas2
TS1432	1172114	1172260	+	hypothetical protein
TS1433	1172282	1172470	+	hypothetical protein
TS1434	1172597	1172815	+	hypothetical protein
TS1435	1173274	1173438	+	hypothetical protein
TS1436	1173567	1174040	+	hypothetical protein
TS1437	1174684	1174361	-	Mobile element protein
TS1438	1174944	1174681	-	hypothetical protein
TS1439	1175238	1175960	+	hypothetical protein
TS1440	1176153	1176025	-	hypothetical protein
TS1441	1176275	1176150	-	hypothetical protein
TS1442	1177913	1176696	-	Exonuclease SbcC
TS1443	1178584	1177949	-	hypothetical protein
TS1444	1179439	1178672	-	Type IV pilus biogenesis protein PilQ
TS1445	1180274	1179573	-	Type IV pilus biogenesis protein PilQ
TS1446	1180910	1180359	-	hypothetical protein
TS1447	1181873	1180956	-	hypothetical protein
TS1448	1182487	1181870	-	hypothetical protein
TS1449	1183834	1182716	-	Type IV pilus biogenesis protein PilM
TS1450	1184281	1184418	+	hypothetical protein
TS1451	1184440	1184571	+	hypothetical protein
TS1452	1184774	1185673	+	hypothetical protein
TS1453	1185691	1186095	+	hypothetical protein
TS1454	1186783	1186304	-	D-alanyl-D-alanine carboxypeptidase-like protein
TS1455	1187648	1186914	-	D-alanyl-D-alanine carboxypeptidase-like protein
TS1456	1187832	1188479	+	hypothetical protein
TS1457	1189709	1188894	-	Uncharacterized RNA methyltransferase YsgA
TS1458	1190170	1189751	-	Prolyl endopeptidase (EC 3.4.21.26)
TS1459	1191123	1190167	-	Prolyl endopeptidase (EC 3.4.21.26)
TS1460	1191845	1191081	-	Prolyl endopeptidase (EC 3.4.21.26)
TS1461	1192168	1193100	+	UDP-glucose-beta-D-glucan glucosyltransferase
TS1462	1193184	1194419	+	UDP-glucose-beta-D-glucan glucosyltransferase
TS1463	1194473	1194679	+	hypothetical protein
TS1464	1194761	1195171	+	hypothetical protein
TS1465	1195155	1196120	+	SWF/SNF family helicase
TS1466	1198053	1196140	-	Transketolase (EC 2.2.1.1)
TS1467	1199401	1198148	-	3-oxoacyl-[acyl-carrier-protein] synthase, KASII (EC 2.3.1.179)
TS1468	1199787	1199536	-	Acyl carrier protein
TS1469	1200312	1201217	+	Heterodisulfide reductase subunit B-like protein @ Putative succinate dehydrogenase subunit
TS1470	1201229	1201873	+	hypothetical protein
TS1471	1202187	1201951	-	hypothetical protein
TS1472	1202309	1202611	+	RNA-binding protein
TS1473	1202658	1202795	+	hypothetical protein
TS1474	1203678	1202845	-	Spermidine/putrescine import ABC transporter permease protein PotC (TC 3.A.1.11.1)
TS1475	1203976	1203827	-	Spermidine/putrescine import ABC transporter permease protein PotB (TC 3.A.1.11.1)
TS1476	1204206	1203973	-	Spermidine/putrescine import ABC transporter permease protein PotB (TC 3.A.1.11.1)
TS1477	1204718	1204212	-	Spermidine/putrescine import ABC transporter permease protein PotB (TC 3.A.1.11.1)
TS1478	1206078	1204957	-	Spermidine/putrescine import ABC transporter substrate-binding protein PotD (TC 3.A.1.11.1)
TS1479	1207212	1206088	-	Spermidine/putrescine import ABC transporter ATP-binding protein PotA (TC 3.A.1.11.1)
TS1480	1207633	1209450	+	Peptidoglycan D,D-transpeptidase MrdA (EC 3.4.16.4)
TS1481	1210001	1209447	-	hypothetical protein
TS1482	1210393	1210028	-	Cytochrome c oxidase polypeptide III (EC 1.9.3.1)
TS1483	1210596	1210390	-	Cytochrome c oxidase polypeptide III (EC 1.9.3.1)
TS1484	1212413	1210620	-	Cytochrome c oxidase polypeptide I (EC 1.9.3.1)
TS1485	1213286	1212618	-	Cytochrome c oxidase polypeptide II (EC 1.9.3.1)
TS1486	1213657	1213283	-	Cytochrome c oxidase polypeptide II (EC 1.9.3.1)
TS1487	1213804	1213929	+	hypothetical protein
TS1488	1214439	1214699	+	hypothetical protein
TS1489	1214820	1215407	+	hypothetical protein
TS1490	1215395	1215628	+	hypothetical protein
TS1491	1215889	1216569	+	hypothetical protein
TS1492	1216823	1218136	+	hypothetical protein
TS1493	1218133	1218714	+	hypothetical protein
TS1494	1218807	1219274	+	TPR domain protein, putative component of TonB system
TS1495	1219787	1219356	-	Peptide chain release factor N(5)-glutamine methyltransferase (EC 2.1.1.297)
TS1496	1220467	1219820	-	Peptide chain release factor N(5)-glutamine methyltransferase (EC 2.1.1.297)
TS1497	1220583	1220467	-	hypothetical protein
TS1498	1221434	1220802	-	hypothetical protein
TS1499	1221616	1221804	+	hypothetical protein
TS1500	1222294	1221956	-	FIG015547: peptidase, M16 family / FIG015287: Zinc protease
TS1501	1223178	1222354	-	FIG015547: peptidase, M16 family / FIG015287: Zinc protease
TS1502	1223984	1223193	-	FIG015547: peptidase, M16 family / FIG015287: Zinc protease
TS1503	1224783	1223947	-	FIG015547: peptidase, M16 family / FIG015287: Zinc protease
TS1504	1225659	1224856	-	ATPase component NikO of energizing module of nickel ECF transporter
TS1505	1226485	1225670	-	Transmembrane component NikQ of energizing module of nickel ECF transporter
TS1506	1227143	1226493	-	Substrate-specific component NikM of nickel ECF transporter
TS1507	1227596	1227144	-	hypothetical protein
TS1508	1227634	1227762	+	hypothetical protein
TS1509	1228347	1227817	-	hypothetical protein
TS1510	1228676	1228377	-	hypothetical protein
TS1511	1228784	1228903	+	hypothetical protein
TS1512	1228965	1229327	+	LSU ribosomal protein L19p
TS1513	1229815	1230453	+	Transcription antitermination protein NusG
TS1514	1230462	1230887	+	LSU ribosomal protein L11p (L12e)
TS1515	1230954	1231667	+	LSU ribosomal protein L1p (L10Ae)
TS1516	1231962	1232465	+	LSU ribosomal protein L10p (P0)
TS1517	1232610	1233002	+	LSU ribosomal protein L7p/L12p (P1/P2)
TS1518	1233365	1233090	-	Transglycosylase-associated protein
TS1519	1233662	1236073	+	Serine/threonine kinase
TS1520	1236224	1237132	+	RNA binding methyltransferase FtsJ like
TS1521	1237829	1237428	-	hypothetical protein
TS1522	1237956	1239926	+	Two-component transcriptional response regulator, LuxR family
TS1523	1240342	1239983	-	Transposase
TS1524	1240431	1240730	+	Mobile element protein
TS1525	1242062	1240713	-	Mobile element protein
TS1526	1242118	1242318	+	hypothetical protein
TS1527	1242408	1242890	+	Mobile element protein
TS1528	1243151	1244260	+	hypothetical protein
TS1529	1244729	1244262	-	iso-IS1 ORF2
TS1530	1244974	1246038	+	hypothetical protein
TS1531	1246285	1246533	+	Mobile element protein
TS1532	1247123	1246647	-	Transposase
TS1533	1247247	1247615	+	hypothetical protein
TS1534	1247639	1247947	+	hypothetical protein
TS1535	1248159	1250675	+	hypothetical protein
TS1536	1251115	1250726	-	hypothetical protein
TS1537	1251498	1252214	+	Two-component transcriptional response regulator, LuxR family
TS1538	1252207	1252557	+	hypothetical protein
TS1539	1252529	1253530	+	hypothetical protein
TS1540	1253592	1253987	+	hypothetical protein
TS1541	1254518	1255141	+	hypothetical protein
TS1542	1255331	1256290	+	hypothetical protein
TS1543	1256310	1256654	+	hypothetical protein
TS1544	1256758	1257687	+	hypothetical protein
TS1545	1257745	1259223	+	Efflux ABC transporter, permease/ATP-binding protein
TS1546	1259364	1259624	+	hypothetical protein
TS1547	1259644	1260264	+	hypothetical protein
TS1548	1260733	1260266	-	iso-IS1 ORF2
TS1549	1261049	1260726	-	hypothetical protein
TS1550	1261190	1261050	-	hypothetical protein
TS1551	1261281	1261409	+	hypothetical protein
TS1552	1261413	1261703	+	hypothetical protein
TS1553	1262397	1261912	-	Mobile element protein
TS1554	1262534	1263598	+	hypothetical protein
TS1555	1263667	1264236	+	Mobile element protein
TS1556	1264223	1264705	+	Mobile element protein
TS1557	1264752	1265156	+	Transposase
TS1558	1265435	1265250	-	hypothetical protein
TS1559	1265647	1266735	+	hypothetical protein
TS1560	1267715	1266720	-	hypothetical protein
TS1561	1269102	1268044	-	hypothetical protein
TS1562	1269843	1269277	-	hypothetical protein
TS1563	1270126	1269950	-	hypothetical protein
TS1564	1271099	1270113	-	hypothetical protein
TS1565	1271941	1271477	-	hypothetical protein
TS1566	1273458	1272070	-	hypothetical protein
TS1567	1274314	1273448	-	Capsule polysaccharide export protein
TS1568	1274420	1274551	+	hypothetical protein
TS1569	1274973	1274833	-	hypothetical protein
TS1570	1275456	1275181	-	Transglycosylase-associated protein
TS1571	1275478	1275813	+	hypothetical protein
TS1572	1275980	1275843	-	hypothetical protein
TS1573	1278641	1276389	-	DNA internalization-related competence protein ComEC/Rec2
TS1574	1278684	1278800	+	hypothetical protein
TS1575	1280945	1279101	-	hypothetical protein
TS1576	1282213	1281593	-	hypothetical protein
TS1577	1283355	1282324	-	hypothetical protein
TS1578	1285356	1283644	-	Pentapeptide repeat family protein
TS1579	1285734	1285865	+	hypothetical protein
TS1580	1285915	1286088	+	Sorbitol dehydrogenase (EC 1.1.1.14)
TS1581	1286058	1287002	+	Sorbitol dehydrogenase (EC 1.1.1.14)
TS1582	1287371	1288360	+	hypothetical protein
TS1583	1288439	1288768	+	hypothetical protein
TS1584	1289490	1288879	-	N-acetylglutamate kinase (EC 2.7.2.8)
TS1585	1289771	1289487	-	N-acetylglutamate kinase (EC 2.7.2.8)
TS1586	1292592	1289932	-	FIG00565698: hypothetical protein
TS1587	1296833	1292643	-	hypothetical protein
TS1588	1297259	1298704	+	6-phosphogluconate dehydrogenase, decarboxylating (EC 1.1.1.44)
TS1589	1299622	1298768	-	High-affnity carbon uptake protein Hat/HatR
TS1590	1299801	1299941	+	hypothetical protein
TS1591	1302875	1299963	-	hypothetical protein
TS1592	1303999	1302860	-	High-affinity carbon uptake protein Hat/HatR
TS1593	1304335	1304517	+	hypothetical protein
TS1594	1306465	1304729	-	ABC transporter, substrate-binding protein (cluster 5, nickel/peptides/opines)
TS1595	1306832	1307812	+	Efflux ABC transporter, ATP-binding protein
TS1596	1308016	1308432	+	hypothetical protein
TS1597	1309523	1308456	-	hypothetical protein
TS1598	1309617	1310711	+	Gliding motility-associated ABC transporter ATP-binding protein GldA
TS1599	1310712	1311524	+	Gliding motility-associated ABC transporter permease protein GldF
TS1600	1311554	1311697	+	hypothetical protein
TS1601	1311697	1313325	+	Gliding motility-associated ABC transporter substrate-binding protein GldG
TS1602	1313330	1313977	+	hypothetical protein
TS1603	1314795	1314100	-	Two-component transcriptional response regulator, LuxR family
TS1604	1315905	1314949	-	hypothetical protein
TS1605	1316790	1315924	-	Circadian oscillation regulator KaiB
TS1606	1318003	1316756	-	Twitching motility protein PilT
TS1607	1318173	1318337	+	hypothetical protein
TS1608	1318383	1318634	+	Asr2499 protein
TS1609	1318926	1319174	+	hypothetical protein
TS1610	1319482	1320876	+	Argininosuccinate lyase (EC 4.3.2.1)
TS1611	1321042	1321671	+	hypothetical protein
TS1612	1322185	1321673	-	hypothetical protein
TS1613	1322875	1322480	-	hypothetical protein
TS1614	1323012	1324106	+	Maltose/maltodextrin transport ATP-binding protein MalK (EC 3.6.3.19); Maltodextrin ABC transporter, ATP-binding protein MsmX
TS1615	1324409	1324537	+	hypothetical protein
TS1616	1324607	1325320	+	hypothetical protein
TS1617	1326428	1325388	-	Methyltransferase, FkbM family
TS1618	1326963	1326685	-	hypothetical protein
TS1619	1327397	1327627	+	Substrate-specific component BioY of biotin ECF transporter
TS1620	1327705	1327980	+	Substrate-specific component BioY of biotin ECF transporter
TS1621	1328117	1328470	+	Lipoprotein signal peptidase (EC 3.4.23.36)
TS1622	1328651	1328487	-	hypothetical protein
TS1623	1331807	1329114	-	Two-component system sensor histidine kinase
TS1624	1332064	1331831	-	Serine/threonine protein kinase PrkC, regulator of stationary phase
TS1625	1332918	1332052	-	Serine/threonine protein kinase PrkC, regulator of stationary phase
TS1626	1333925	1332981	-	Serine/threonine protein kinase PrkC, regulator of stationary phase
TS1627	1334683	1334021	-	Serine/threonine protein kinase
TS1628	1334890	1335801	+	ABC transporter, substrate-binding protein (cluster 13, osmolytes)
TS1629	1337598	1336090	-	Hypothetical protein, slr1506/slr1944 homolog
TS1630	1337640	1337801	+	hypothetical protein
TS1631	1338408	1337923	-	hypothetical protein
TS1632	1338990	1338634	-	Circadian period extender Pex
TS1633	1339303	1339512	+	CAB/ELIP/HLIP family protein
TS1634	1339780	1340961	+	hypothetical protein
TS1635	1341337	1341684	+	hypothetical protein
TS1636	1341733	1342197	+	hypothetical protein
TS1637	1342349	1342483	+	hypothetical protein
TS1638	1342684	1342977	+	hypothetical protein
TS1639	1343076	1343750	+	Cob(I)alamin adenosyltransferase (EC 2.5.1.17)
TS1640	1344322	1344077	-	Phospho-N-acetylmuramoyl-pentapeptide-transferase (EC 2.7.8.13)
TS1641	1344711	1344319	-	Phospho-N-acetylmuramoyl-pentapeptide-transferase (EC 2.7.8.13)
TS1642	1345165	1344764	-	Phospho-N-acetylmuramoyl-pentapeptide-transferase (EC 2.7.8.13)
TS1643	1345609	1345370	-	FIG00874375: hypothetical protein
TS1644	1345796	1346380	+	fibrillin
TS1645	1346396	1347472	+	Superfamily I DNA and RNA helicases
TS1646	1347609	1348172	+	N-terminal acetyltransferase
TS1647	1348187	1349482	+	Single-stranded-DNA-specific exonuclease RecJ, cyanobacterial paralog
TS1648	1349458	1350606	+	Single-stranded-DNA-specific exonuclease RecJ, cyanobacterial paralog
TS1649	1350618	1350800	+	Single-stranded-DNA-specific exonuclease RecJ, cyanobacterial paralog
TS1650	1350980	1351810	+	hypothetical protein
TS1651	1351888	1352097	+	hypothetical protein
TS1652	1352252	1354489	+	Peptide secretion efflux ABC transporter, permease/ATP-binding protein slr1651
TS1653	1355439	1354639	-	SAM-dependent methyltransferase
TS1654	1357066	1355465	-	2-isopropylmalate synthase (EC 2.3.3.13)
TS1655	1357730	1357212	-	hypothetical protein
TS1656	1358081	1357962	-	hypothetical protein
TS1657	1358830	1358582	-	hypothetical protein
TS1658	1358834	1361248	+	Serine/threonine kinase
TS1659	1361494	1361264	-	hypothetical protein
TS1660	1361712	1363046	+	Phosphorylase kinase alpha subunit
TS1661	1363115	1364098	+	Phosphorylase kinase alpha subunit
TS1662	1364080	1364922	+	Phosphorylase kinase alpha subunit
TS1663	1365025	1365165	+	hypothetical protein
TS1664	1366325	1365210	-	hypothetical protein
TS1665	1366664	1367743	+	GDP-mannose 4,6-dehydratase (EC 4.2.1.47)
TS1666	1368067	1367732	-	Conserved hypothetical protein 725
TS1667	1368243	1368064	-	Conserved hypothetical protein 725
TS1668	1368583	1368431	-	hypothetical protein
TS1669	1368852	1369049	+	hypothetical protein
TS1670	1369046	1369726	+	hypothetical protein
TS1671	1370206	1369703	-	hypothetical protein
TS1672	1370487	1370203	-	hypothetical protein
TS1673	1370738	1370487	-	hypothetical protein
TS1674	1370931	1371125	+	hypothetical protein
TS1675	1371278	1372486	+	SAM-dependent methyltransferase, MidA
TS1676	1373774	1372638	-	Septum-associated rare lipoprotein A
TS1677	1374210	1374058	-	hypothetical protein
TS1678	1374262	1375302	+	Phosphoribosylformylglycinamidine cyclo-ligase (EC 6.3.3.1)
TS1679	1375295	1376107	+	SSU rRNA (adenine(1518)-N(6)/adenine(1519)-N(6))-dimethyltransferase (EC 2.1.1.182)
TS1680	1376218	1376715	+	4-diphosphocytidyl-2-C-methyl-D-erythritol kinase (EC 2.7.1.148)
TS1681	1376703	1377158	+	4-diphosphocytidyl-2-C-methyl-D-erythritol kinase (EC 2.7.1.148)
TS1682	1378062	1377211	-	short-chain dehydrogenase/reductase family
TS1683	1378752	1378108	-	FIG017608: hypothetical membrane protein, specific for cyanobacteria
TS1684	1378820	1378954	+	hypothetical protein
TS1685	1379794	1379444	-	Possible Helix-turn-helix domain of resolvase
TS1686	1381233	1380160	-	RecA protein
TS1687	1381699	1382946	+	Exodeoxyribonuclease VII large subunit (EC 3.1.11.6)
TS1688	1383010	1383135	+	hypothetical protein
TS1689	1383240	1383485	+	Exodeoxyribonuclease VII small subunit (EC 3.1.11.6)
TS1690	1384409	1383750	-	L-aspartate oxidase (EC 1.4.3.16)
TS1691	1384822	1384379	-	L-aspartate oxidase (EC 1.4.3.16)
TS1692	1385532	1384819	-	L-aspartate oxidase (EC 1.4.3.16)
TS1693	1386262	1385816	-	Photosystem II 12 kDa extrinsic protein (PsbU)
TS1694	1387415	1386423	-	Adenylate cyclase (EC 4.6.1.1)
TS1695	1388349	1387624	-	Uncharacterized MFS-type transporter
TS1696	1388438	1388566	+	hypothetical protein
TS1697	1388801	1389733	+	Undecaprenyl-diphosphatase (EC 3.6.1.27)
TS1698	1389975	1389862	-	hypothetical protein
TS1699	1390237	1390025	-	hypothetical protein
TS1700	1391130	1390294	-	CTP synthase (EC 6.3.4.2)
TS1701	1391669	1391178	-	CTP synthase (EC 6.3.4.2)
TS1702	1392001	1391660	-	CTP synthase (EC 6.3.4.2)
TS1703	1392295	1393881	+	N-acetylmuramoyl-L-alanine amidase
TS1704	1393893	1394012	+	hypothetical protein
TS1705	1394601	1394176	-	hypothetical protein
TS1706	1394698	1394946	+	Diaminohydroxyphosphoribosylaminopyrimidine deaminase (EC 3.5.4.26) / 5-amino-6-(5-phosphoribosylamino)uracil reductase (EC 1.1.1.193)
TS1707	1394943	1395764	+	Diaminohydroxyphosphoribosylaminopyrimidine deaminase (EC 3.5.4.26) / 5-amino-6-(5-phosphoribosylamino)uracil reductase (EC 1.1.1.193)
TS1708	1396004	1396684	+	hypothetical protein
TS1709	1397959	1396835	-	Zn-dependent proteases
TS1710	1398160	1399638	+	Folate transporter 3
TS1711	1399645	1400019	+	Retinal pigment epithelial membrane protein
TS1712	1400060	1401169	+	Retinal pigment epithelial membrane protein
TS1713	1402251	1401421	-	protein of unknown function DUF323
TS1714	1402647	1402327	-	hypothetical protein
TS1715	1402793	1403152	+	hypothetical protein
TS1716	1403136	1404272	+	hypothetical protein
TS1717	1407817	1404341	-	Serine/threonine kinase
TS1718	1408851	1407814	-	MoxR-like ATPases
TS1719	1410269	1408854	-	hypothetical protein
TS1720	1411029	1410253	-	hypothetical protein
TS1721	1412811	1411285	-	Two-component system sensor histidine kinase
TS1722	1412853	1413002	+	hypothetical protein
TS1723	1413195	1413082	-	hypothetical protein
TS1724	1413225	1413500	+	Selenophosphate-dependent tRNA 2-selenouridine synthase
TS1725	1413518	1413760	+	hypothetical protein
TS1726	1413793	1413954	+	hypothetical protein
TS1727	1414031	1414261	+	hypothetical protein
TS1728	1414258	1414590	+	hypothetical protein
TS1729	1415013	1414834	-	hypothetical protein
TS1730	1416426	1416145	-	hypothetical protein
TS1731	1416737	1417483	+	hypothetical protein
TS1732	1417533	1418204	+	hypothetical protein
TS1733	1419406	1418186	-	Zn-dependent proteases
TS1734	1419584	1420438	+	DNA recombination and repair protein RecO
TS1735	1420442	1422160	+	Uncharacterized MFS-type transporter
TS1736	1422352	1423437	+	Glycosyltransferase
TS1737	1423495	1423674	+	hypothetical protein
TS1738	1423859	1425199	+	putative amidase
TS1739	1425513	1427348	+	Putative porin
TS1740	1427430	1427558	+	hypothetical protein
TS1741	1428707	1428048	-	hypothetical protein
TS1742	1429797	1429294	-	Mobile element protein
TS1743	1430121	1429861	-	hypothetical protein
TS1744	1430635	1430471	-	hypothetical protein
TS1745	1430821	1430687	-	hypothetical protein
TS1746	1431415	1430828	-	hypothetical protein
TS1747	1431430	1431543	+	hypothetical protein
TS1748	1432073	1431600	-	hypothetical protein
TS1749	1432564	1432094	-	hypothetical protein
TS1750	1436313	1432603	-	hypothetical protein
TS1751	1437502	1436351	-	hypothetical protein
TS1752	1438022	1437588	-	hypothetical protein
TS1753	1438189	1438019	-	hypothetical protein
TS1754	1439189	1438365	-	hypothetical protein
TS1755	1439581	1439354	-	hypothetical protein
TS1756	1439712	1439587	-	hypothetical protein
TS1757	1440938	1439712	-	hypothetical protein
TS1758	1441459	1441052	-	hypothetical protein
TS1759	1442974	1441469	-	hypothetical protein
TS1760	1443777	1442992	-	hypothetical protein
TS1761	1445271	1443811	-	hypothetical protein
TS1762	1446242	1445442	-	hypothetical protein
TS1763	1448587	1446281	-	hypothetical protein
TS1764	1448961	1448587	-	T6SS lysozyme-like component TssE
TS1765	1449558	1449034	-	hypothetical protein
TS1766	1450504	1449857	-	VgrG protein
TS1767	1451691	1450621	-	hypothetical protein
TS1768	1452482	1451769	-	hypothetical protein
TS1769	1453579	1452479	-	hypothetical protein
TS1770	1454025	1453603	-	hypothetical protein
TS1771	1454148	1454041	-	hypothetical protein
TS1772	1454588	1454223	-	hypothetical protein
TS1773	1455029	1454592	-	hypothetical protein
TS1774	1455659	1455144	-	Phage tail sheath protein FI
TS1775	1456264	1455704	-	Phage tail sheath protein FI
TS1776	1457244	1456378	-	hypothetical protein
TS1777	1457984	1457790	-	hypothetical protein
TS1778	1460081	1458423	-	ATPase, AAA family
TS1779	1460587	1460078	-	hypothetical protein
TS1780	1460980	1460735	-	hypothetical protein
TS1781	1461936	1461109	-	hypothetical protein
TS1782	1462319	1462194	-	hypothetical protein
TS1783	1462835	1462951	+	hypothetical protein
TS1784	1464000	1463413	-	endopeptidase Clp ATP-binding chain
TS1785	1464431	1464285	-	hypothetical protein
TS1786	1465189	1464431	-	FOG: HEAT repeat
TS1787	1465654	1465349	-	hypothetical protein
TS1788	1465980	1467080	+	NADH:flavin oxidoreductases, Old Yellow Enzyme family
TS1789	1467286	1467819	+	Cell division inhibitor SulA
TS1790	1467816	1469354	+	hypothetical protein
TS1791	1469514	1469359	-	hypothetical protein
TS1792	1469880	1470080	+	hypothetical protein
TS1793	1470156	1470737	+	Protoporphyrinogen IX oxidase, novel form, HemJ (EC 1.3.-.-)
TS1794	1470784	1472553	+	hypothetical protein
TS1795	1473525	1472719	-	Twin-arginine translocation protein TatC
TS1796	1474052	1473582	-	hypothetical protein
TS1797	1474309	1474052	-	hypothetical protein
TS1798	1475265	1474321	-	Serine/threonine protein kinase
TS1799	1475776	1475907	+	hypothetical protein
TS1800	1476372	1476103	-	hypothetical protein
TS1801	1476435	1476611	+	hypothetical protein
TS1802	1476656	1476925	+	FIG023675: hypothetical protein
TS1803	1476922	1477617	+	Pyridoxal phosphate-containing protein YggS
TS1804	1478179	1478793	+	SepF, FtsZ-interacting protein related to cell division
TS1805	1478984	1479793	+	Pyrroline-5-carboxylate reductase (EC 1.5.1.2)
TS1806	1482025	1479923	-	Outer membrane vitamin B12 receptor BtuB
TS1807	1483146	1482364	-	Endonuclease, Uma2 family
TS1808	1483363	1483611	+	hypothetical protein
TS1809	1484251	1483631	-	hypothetical protein
TS1810	1484446	1484330	-	hypothetical protein
TS1811	1484569	1485066	+	Mobile element protein
TS1812	1485029	1485643	+	hypothetical protein
TS1813	1486270	1485785	-	hypothetical protein
TS1814	1486614	1486267	-	Hydrolase, alpha/beta fold family
TS1815	1487136	1486681	-	ADP-ribose pyrophosphatase (EC 3.6.1.13)
TS1816	1487728	1487231	-	Thiol peroxidase, Bcp-type (EC 1.11.1.15)
TS1817	1488472	1487801	-	Imidazoleglycerol-phosphate dehydratase (EC 4.2.1.19)
TS1818	1488794	1488982	+	UPF0337 protein SCO0678
TS1819	1489320	1489631	+	Anthranilate phosphoribosyltransferase (EC 2.4.2.18)
TS1820	1489632	1489760	+	hypothetical protein
TS1821	1489772	1490482	+	Anthranilate phosphoribosyltransferase (EC 2.4.2.18)
TS1822	1490522	1491079	+	Carbamoyl-phosphate synthase small chain (EC 6.3.5.5)
TS1823	1491037	1491690	+	Carbamoyl-phosphate synthase small chain (EC 6.3.5.5)
TS1824	1491876	1492232	+	Putative anti-sigma factor antagonist
TS1825	1492345	1492761	+	Pterin-4-alpha-carbinolamine dehydratase (EC 4.2.1.96)
TS1826	1492804	1493745	+	Uncharacterized protein (associated with DNA helicase - Rad25 homolog)
TS1827	1493736	1494023	+	Uncharacterized protein (associated with DNA helicase - Rad25 homolog)
TS1828	1494091	1494558	+	helicase (Snf2/Rad54 family)
TS1829	1494582	1497062	+	Helicase, SNF2/RAD54 family
TS1830	1497119	1498003	+	Helicase, SNF2/RAD54 family
TS1831	1498047	1498334	+	hypothetical protein
TS1832	1498360	1498563	+	hypothetical protein
TS1833	1498560	1498670	+	hypothetical protein
TS1834	1498814	1498996	+	Adenine-specific DNA methylase containing a Zn-ribbon
TS1835	1498983	1500116	+	Adenine-specific DNA methylase containing a Zn-ribbon
TS1836	1500100	1500297	+	hypothetical protein
TS1837	1500288	1500947	+	Adenine-specific DNA methylase containing a Zn-ribbon
TS1838	1501140	1501715	+	Adenine-specific DNA methylase containing a Zn-ribbon
TS1839	1501819	1502019	+	hypothetical protein
TS1840	1502286	1503005	+	Phospholipid ABC transporter permease protein MlaE
TS1841	1503170	1503589	+	Glycerol dehydrogenase and related enzymes
TS1842	1503596	1505074	+	FIG00870734: hypothetical protein
TS1843	1505075	1505188	+	hypothetical protein
TS1844	1505339	1506019	+	Acyl-phosphate:glycerol-3-phosphate O-acyltransferase PlsY (EC 2.3.1.n3)
TS1845	1506216	1506332	+	hypothetical protein
TS1846	1506813	1507139	+	hypothetical protein
TS1847	1507323	1507183	-	hypothetical protein
TS1848	1507808	1508650	+	N-acetylmannosaminyltransferase (EC 2.4.1.187)
TS1849	1508765	1509844	+	GDP-mannose 4,6-dehydratase (EC 4.2.1.47)
TS1850	1509952	1510188	+	Nucleoside-diphosphate-sugar epimerases
TS1851	1510214	1510792	+	UbiA polyprenyltransferase family protein
TS1852	1510864	1511175	+	UbiA polyprenyltransferase family protein
TS1853	1511239	1511859	+	Hydrolase, HAD subfamily IIIA
TS1854	1511867	1512190	+	hypothetical protein
TS1855	1512597	1514066	+	hypothetical protein
TS1856	1514042	1515847	+	hypothetical protein
TS1857	1516285	1517754	+	hypothetical protein
TS1858	1517745	1518641	+	hypothetical protein
TS1859	1519080	1519277	+	hypothetical protein
TS1860	1520826	1519477	-	hypothetical protein
TS1861	1525011	1520863	-	hypothetical protein
TS1862	1525461	1525333	-	hypothetical protein
TS1863	1526255	1525557	-	hypothetical protein
TS1864	1526590	1526252	-	hypothetical protein
TS1865	1527474	1526713	-	hypothetical protein
TS1866	1528302	1527820	-	Glycosyltransferase
TS1867	1528988	1528302	-	Glycosyltransferase
TS1868	1530308	1529070	-	Putative glycosyltransferase
TS1869	1531014	1530352	-	hypothetical protein
TS1870	1532228	1531098	-	hypothetical protein
TS1871	1533514	1532378	-	Glycosyl transferase, group 1
TS1872	1533632	1533507	-	hypothetical protein
TS1873	1534068	1535249	+	Glycosyl transferase, group 1
TS1874	1535396	1535851	+	hypothetical protein
TS1875	1535827	1536324	+	hypothetical protein
TS1876	1536770	1537576	+	hypothetical protein
TS1877	1537694	1538089	+	hypothetical protein
TS1878	1538263	1538898	+	Glycosyl transferase, group 1
TS1879	1538895	1539842	+	hypothetical protein
TS1880	1540003	1540872	+	hypothetical protein
TS1881	1540889	1542490	+	hypothetical protein
TS1882	1542995	1542477	-	hypothetical protein
TS1883	1544212	1542956	-	hypothetical protein
TS1884	1546387	1544432	-	hypothetical protein
TS1885	1547565	1546486	-	hypothetical protein
TS1886	1548253	1547615	-	hypothetical protein
TS1887	1548949	1548314	-	Glycosyl transferase, family 2
TS1888	1550231	1549065	-	ABC transporter, permease protein
TS1889	1550577	1550254	-	ABC transporter, ATP-binding protein (cluster 1, maltose/g3p/polyamine/iron); ABC transporter, ATP-binding protein (cluster 10, nitrate/sulfonate/bicarbonate)
TS1890	1551803	1550751	-	Glycosyl transferase, family 2
TS1891	1552143	1552256	+	hypothetical protein
TS1892	1552700	1552392	-	hypothetical protein
TS1893	1554025	1552697	-	hypothetical protein
TS1894	1555429	1554272	-	hypothetical protein
TS1895	1557261	1555426	-	Phospholipid-lipopolysaccharide ABC transporter
TS1896	1557431	1557303	-	hypothetical protein
TS1897	1558671	1557436	-	Glycosyl transferase, group 1 family protein
TS1898	1559819	1558692	-	UDP-glucose 4-epimerase (EC 5.1.3.2)
TS1899	1560744	1559869	-	hypothetical protein
TS1900	1562371	1561259	-	Nucleoside-diphosphate-sugar epimerases
TS1901	1564192	1562555	-	Glucose-methanol-choline (GMC) oxidoreductase:NAD binding site
TS1902	1564926	1564270	-	FIG01131441: hypothetical protein
TS1903	1566066	1565056	-	hypothetical protein
TS1904	1567061	1566192	-	Glucose-1-phosphate cytidylyltransferase (EC 2.7.7.33)
TS1905	1568471	1567158	-	hypothetical protein
TS1906	1569756	1568788	-	UDP-glucose 4-epimerase (EC 5.1.3.2)
TS1907	1571070	1569757	-	Protein containing aminopeptidase domain
TS1908	1572382	1571168	-	SAM-dependent methyltransferase
TS1909	1573500	1572427	-	CDP-glucose 4,6-dehydratase (EC 4.2.1.45)
TS1910	1574005	1573838	-	hypothetical protein
TS1911	1574188	1574778	+	LemA protein
TS1912	1574966	1575340	+	hypothetical protein
TS1913	1575298	1576752	+	Heat shock protein HtpX / FIG017973: domain of unknown function
TS1914	1576749	1576907	+	Heat shock protein HtpX / FIG017973: domain of unknown function
TS1915	1576986	1578008	+	hypothetical protein
TS1916	1578044	1578163	+	hypothetical protein
TS1917	1578329	1578919	+	T-type phycobiliprotein lyase
TS1918	1578923	1580176	+	Cytosine deaminase (EC 3.5.4.1)
TS1919	1580420	1580256	-	hypothetical protein
TS1920	1580628	1582403	+	Uncharacterized protein slr1919
TS1921	1582626	1582991	+	hypothetical protein
TS1922	1583615	1584667	+	hypothetical protein
TS1923	1585134	1585667	+	hypothetical protein
TS1924	1586871	1586074	-	Formamidopyrimidine-DNA glycosylase (EC 3.2.2.23)
TS1925	1587075	1586962	-	hypothetical protein
TS1926	1587847	1587602	-	Photosystem I subunit IV (PsaE)
TS1927	1588548	1588150	-	2'-O-glycosyltransferase CruG
TS1928	1589348	1588569	-	2'-O-glycosyltransferase CruG
TS1929	1590322	1589369	-	C-1'-hydroxylase CruF
TS1930	1592544	1590562	-	Hemolysin activation/secretion protein
TS1931	1592623	1592772	+	hypothetical protein
TS1932	1593128	1596034	+	hypothetical protein
TS1933	1596457	1597167	+	15-cis-zeta-carotene isomerase (EC 5.2.1.12)
TS1934	1597456	1597740	+	hypothetical protein
TS1935	1598653	1598024	-	Ribonuclease D related protein
TS1936	1599094	1598942	-	hypothetical protein
TS1937	1599558	1599289	-	Uncharacterized protein, YkwD family
TS1938	1599827	1599606	-	hypothetical protein
TS1939	1600462	1600857	+	hypothetical protein
TS1940	1601802	1600861	-	Homoserine kinase (EC 2.7.1.39)
TS1941	1602049	1601792	-	Cell division inhibitor Slr1223 (YfcH in EC), contains epimerase/dehydratase and DUF1731 domains
TS1942	1602717	1602076	-	Cell division inhibitor SulA
TS1943	1603231	1602845	-	Photosystem II 13 kDa protein Psb28 (PsbW)
TS1944	1603393	1604091	+	Phytol kinase (EC 2.7.1.182)
TS1945	1604516	1605196	+	hypothetical protein
TS1946	1605346	1606590	+	hypothetical protein
TS1947	1606587	1606772	+	hypothetical protein
TS1948	1606775	1606951	+	hypothetical protein
TS1949	1606984	1611660	+	hypothetical protein
TS1950	1613160	1611832	-	Hemolysins and related proteins containing CBS domains
TS1951	1613346	1613768	+	ABC transporter, permease protein 1 (cluster 11, riboflavin/purine nucleoside/unknown)
TS1952	1613867	1614118	+	hypothetical protein
TS1953	1614118	1614378	+	ABC transporter, permease protein 1 (cluster 11, riboflavin/purine nucleoside/unknown)
TS1954	1614424	1615368	+	ABC transporter, permease protein 2 (cluster 11, riboflavin/purine nucleoside/unknown)
TS1955	1615389	1615511	+	hypothetical protein
TS1956	1616387	1617205	+	Squalene synthase (EC 2.5.1.21)
TS1957	1618294	1617281	-	hypothetical protein
TS1958	1620056	1618596	-	hypothetical protein
TS1959	1620209	1620352	+	hypothetical protein
TS1960	1620818	1620591	-	hypothetical protein
TS1961	1620920	1621474	+	Sulfate permease
TS1962	1621886	1622281	+	Sulfate permease
TS1963	1622278	1622652	+	Sulfate permease
TS1964	1622719	1623366	+	Ferric siderophore transport system, biopolymer transport protein ExbB
TS1965	1623402	1623758	+	Biopolymer transport protein ExbD/TolR
TS1966	1624427	1623783	-	hypothetical protein
TS1967	1624518	1625132	+	hypothetical protein
TS1968	1625257	1626594	+	hypothetical protein
TS1969	1626851	1627324	+	Putative iron-sulfur cluster assembly scaffold protein for SUF system, SufE2
TS1970	1628418	1627411	-	Inositol transport system permease protein
TS1971	1628449	1628805	+	hypothetical protein
TS1972	1629002	1630507	+	hypothetical protein
TS1973	1630640	1630993	+	hypothetical protein
TS1974	1631296	1631180	-	hypothetical protein
TS1975	1631682	1631311	-	hypothetical protein
TS1976	1631801	1631676	-	hypothetical protein
TS1977	1632526	1632068	-	Gas vesicle protein GvpK
TS1978	1632648	1632761	+	hypothetical protein
TS1979	1632842	1633744	+	Transglutaminase domain protein
TS1980	1634217	1633840	-	FIG00872464: hypothetical protein
TS1981	1634315	1634656	+	Acylphosphate phosphohydrolase (EC 3.6.1.7)
TS1982	1635188	1634835	-	hypothetical protein
TS1983	1635301	1635420	+	hypothetical protein
TS1984	1635847	1635452	-	hypothetical protein
TS1985	1636187	1636011	-	Uncharacterized protein Npun_F5708.5
TS1986	1636944	1636801	-	hypothetical protein
TS1987	1636965	1638632	+	Na(+)-dependent bicarbonate transporter BicA
TS1988	1638801	1640210	+	Na+/H+ antiporter Nhas3 @ Thylakoid
TS1989	1640322	1641749	+	Multisubunit-sodium/proton-antiporter-like complex, protein D
TS1990	1641811	1642146	+	Multisubunit-sodium/proton-antiporter-like complex, protein C
TS1991	1642143	1643597	+	Multisubunit-sodium/proton-antiporter-like complex, protein D
TS1992	1643594	1644034	+	Multisubunit-sodium/proton-antiporter-like complex, protein E
TS1993	1644809	1644195	-	hypothetical protein
TS1994	1645077	1644772	-	Mobile element protein
TS1995	1645289	1645089	-	hypothetical protein
TS1996	1646750	1645425	-	Gamma-glutamyl phosphate reductase (EC 1.2.1.41)
TS1997	1648409	1646910	-	DNA polymerase I (EC 2.7.7.7)
TS1998	1649983	1648364	-	DNA polymerase I (EC 2.7.7.7)
[truncated: 5,906 more rows]

## Sheet: Table S3
Supplementary Table 3 BLASTP results used for identification of putative HGT candidates in E412 genome
Gene ID	Start	End	Strand	Product	Top1	Top2	Top3	Top4	Top5	Classification
TS0001	7150	5657	-	Uncharacterized amino acid permease, GabP family	Nostoc sp. PCC 7524	Gloeocapsa sp. PCC 7428	cyanobacterium PCC 7702	Nostoc sp. NIES-3756	Anabaena variabilis ATCC 29413	HGT
TS0004	8617	7508	-	5,10-methylenetetrahydrofolate reductase (EC 1.5.1.20)	Oscillatoriales cyanobacterium JSC-12	Leptolyngbya sp. NIES-2104	Leptolyngbya sp. NIES-2104	Tolypothrix campylonemoides VB511288	Scytonema millei VB511283
TS0010	10847	11026	+	hypothetical protein	Chlorogloeopsis fritschii	Oscillatoriales cyanobacterium MTP1	Oscillatoriales cyanobacterium JSC-12	Microcoleus vaginatus FGP-2	Oscillatoria nigro-viridis PCC 7112	HGT
TS0011	11345	12304	+	Hypothetical glycine rich membrane protein DUF1517	Oscillatoriales cyanobacterium JSC-12	Gloeocapsa sp. PCC 7428	Oscillatoriales cyanobacterium MTP1	Leptolyngbya sp. NIES-2104	Leptolyngbya sp. NIES-3755
TS0012	12379	12546	+	hypothetical protein	Oscillatoriales cyanobacterium JSC-12	Moorea producens 3L	Moorea producens	Oscillatoria sp. PCC 10802	Pleurocapsa minor	HGT
TS0013	12561	13142	+	Isochorismatase family protein	Neosynechococcus sphagnicola sy1	Neosynechococcus sphagnicola	Chamaesiphon minutus PCC 6605	Scytonema hofmanni PCC 7110	Tolypothrix sp. PCC 7601
TS0015	13480	13935	+	hypothetical protein	Scytonema millei VB511283	Cyanothece sp. PCC 7425	Chlorogloeopsis fritschii	Leptolyngbya sp. JSC-1	Neosynechococcus sphagnicola sy1
TS0017	14657	15625	+	Peptidase S15	Scytonema millei VB511283	Cyanothece sp. PCC 7425	Chlorogloeopsis fritschii	Pseudanabaena sp. 'Roaring Creek'	Tolypothrix sp. PCC 7601	HGT
TS0018	15667	16692	+	Permease of the drug/metabolite transporter (DMT) superfamily	Scytonema tolypothrichoides VB-61278	Mastigocladus laminosus UU774	Tolypothrix sp. PCC 7601	Tolypothrix sp. PCC 7601	Scytonema millei VB511283	HGT
TS0020	17936	17073	-	hypothetical protein	Oscillatoriales cyanobacterium JSC-12	Hapalosiphon sp. MRB220	Scytonema hofmanni PCC 7110	Fischerella sp. PCC 9431	Tolypothrix bouteillei VB521301	HGT
TS0023	21544	20204	-	Probable phenylacetic acid degradation NADH oxidoreductase paaE (EC 1.-.-.-)	Oscillatoriales cyanobacterium JSC-12	Leptolyngbya sp. NIES-3755	Nitrosococcus oceani	Fischerella muscicola	Endozoicomonas montiporae CL-33
TS0025	22878	22657	-	hypothetical protein	Leptolyngbya sp. JSC-1	Pseudanabaena sp. PCC 6802	Geitlerinema sp. PCC 7407	Methanosaeta harundinacea	Methanosaeta harundinacea 6Ac
TS0030	24859	24437	-	hypothetical protein	Cyanothece sp. PCC 8801	Cyanothece sp. PCC 8801	Cyanothece sp. PCC 7822	Cyanothece sp. PCC 8802	Cyanothece sp. PCC 8802	HGT
TS0033	26924	26313	-	hypothetical protein	Synechocystis sp. PCC 7509	Aliterella atlantica CENA595	Nostoc punctiforme PCC 73102	Nostoc sp. NIES-3756	Nostoc sp. PCC 7120	HGT
TS0034	27400	26957	-	hypothetical protein	Microcoleus sp. PCC 7113	Microcoleus vaginatus FGP-2	Oscillatoriales cyanobacterium JSC-12	Coleofasciculus chthonoplastes PCC 7420	Microcoleus vaginatus	HGT
TS0035	28234	27542	-	hypothetical protein	Oscillatoriales cyanobacterium JSC-12	Microcoleus sp. PCC 7113	Planktothricoides sp. SR001	Moorea producens 3L	Oscillatoria] sp. PCC 6506	HGT
TS0036	28700	28837	+	hypothetical protein	Oscillatoriales cyanobacterium JSC-12	Oscillatoria nigro-viridis PCC 7112	Microcoleus vaginatus FGP-2	Leptolyngbya boryana	Planktothrix
TS0038	30359	30207	-	hypothetical protein	Coleofasciculus chthonoplastes PCC 7420	Coleofasciculus chthonoplastes	Microcoleus sp. PCC 7113	Microcoleus sp. PCC 7113	Oscillatoria] sp. PCC 6506	HGT
TS0040	34842	34420	-	hypothetical protein	Nodosilinea nodulosa	Synechococcus sp. PCC 7336	Anabaena sp. PCC 7108	Nostoc sp. NIES-3756	Aphanizomenon flos-aquae 2012/KM1/D3	HGT
TS0046	37724	38296	+	hypothetical protein	Acaryochloris marina	Synechocystis sp. PCC 7509	Scytonema millei VB511283	Acaryochloris marina	Leptolyngbya boryana dg5
TS0047	38371	38487	+	hypothetical protein	Scytonema millei VB511283	Synechocystis sp. PCC 7509	Leptolyngbya boryana dg5	Leptolyngbya boryana dg5	Acaryochloris sp. CCMEE 5410
TS0049	38976	38740	-	hypothetical protein	Candidatus Entotheonella sp. TSY1	Oscillatoriales cyanobacterium JSC-12	Nitrosococcus watsonii C-113	Nitrosococcus oceani	Leptolyngbya sp. NIES-3755
TS0052	40995	44342	+	hypothetical protein	Microcystis sp. T1-4	Microcystis sp. T1-4	Microcystis aeruginosa PCC 9701	Microcystis aeruginosa	Microcystis aeruginosa NIES-843	HGT
TS0053	44402	44521	+	hypothetical protein	Methylobacterium sp. WSM2598	Geitlerinema sp. PCC 7105	Afipia	Bradyrhizobium elkanii	Bradyrhizobium elkanii	HGT
TS0054	44592	47354	+	hypothetical protein	Microcystis aeruginosa PCC 9806	Microcystis aeruginosa NIES-44	Microcystis aeruginosa NIES-843	Microcystis aeruginosa PCC 9809	Microcystis aeruginosa PCC 9717
TS0055	47448	50036	+	hypothetical protein	Lyngbya confervoides BDU141951	Leptolyngbya sp. Heron Island J	Lyngbya confervoides BDU141951	Pseudanabaena biceps PCC 7429	Dolichospermum circinale
TS0057	50590	50934	+	Mobile element protein	Coleofasciculus chthonoplastes PCC 7420	Coleofasciculus chthonoplastes	Microcoleus sp. PCC 7113	Leptolyngbya sp. JSC-1	Fischerella sp. NIES-3754
TS0059	51213	51326	+	hypothetical protein	Cylindrospermopsis raciborskii	Microcystis sp. T1-4	Microcoleus vaginatus FGP-2	Lyngbya sp. PCC 8106	Oscillatoria sp. PCC 10802	HGT
TS0061	52300	51977	-	hypothetical protein	Microcoleus sp. PCC 7113	Microcoleus vaginatus FGP-2	Oscillatoria] sp. PCC 6506	Tolypothrix sp. PCC 7601	Fischerella sp. PCC 9339	HGT
TS0062	52762	52301	-	hypothetical protein	Pleurocapsa sp. PCC 7327	Scytonema tolypothrichoides	Cylindrospermum stagnale PCC 7417	Tolypothrix sp. PCC 7601	Microcoleus vaginatus	HGT
TS0063	53259	52810	-	Transposase	Oscillatoriales cyanobacterium JSC-12	Neosynechococcus sphagnicola sy1	Tolypothrix sp. PCC 7601	Aliterella atlantica CENA595	Geitlerinema sp. PCC 7407
TS0064	53434	53297	-	hypothetical protein	Oscillatoria sp. PCC 10802	Crinalium epipsammum PCC 9333	Limnoraphis robusta CS-951	Lyngbya aestuarii	Lyngbya sp. PCC 8106	HGT
TS0065	53946	53470	-	Transposase	Oscillatoriales cyanobacterium JSC-12	Leptolyngbya sp. JSC-1	Fischerella sp. PCC 9605	Hapalosiphon sp. MRB220	Fischerella sp. PCC 9431
TS0066	54285	54064	-	hypothetical protein	Leptolyngbya boryana dg5	Leptolyngbya boryana dg5	Pleurocapsa sp. PCC 7319	Anabaena sp. wa102	Anabaena cylindrica
TS0068	55448	54540	-	ABC transporter, permease protein	Leptolyngbya sp. JSC-1	Aliterella atlantica CENA595	Fischerella sp. PCC 9605	Scytonema millei VB511283	Oscillatoriales cyanobacterium JSC-12
TS0069	56281	55487	-	Phosphonate ABC transporter permease protein phnE (TC 3.A.1.9.1)	Leptolyngbya boryana dg5	Leptolyngbya sp. NIES-3755	Leptolyngbya sp. NIES-2104	Mastigocoleus testarum BC008	Scytonema tolypothrichoides VB-61278
TS0071	58437	56950	-	hypothetical protein	Pseudanabaena sp. PCC 6802	Pseudanabaena sp. 'Roaring Creek'	Mastigocoleus testarum BC008	Leptolyngbya sp. PCC 7375	Leptolyngbya sp. PCC 7375
TS0074	60320	60856	+	High-affinity carbon uptake protein Hat/HatR	Nostoc punctiforme PCC 73102	Cylindrospermum stagnale PCC 7417	Tolypothrix bouteillei VB521301	Geitlerinema sp. PCC 7407	Nostoc flagelliforme str. Sunitezuoqi	HGT
TS0075	61466	60930	-	Cob(I)alamin adenosyltransferase-like protein	Tolypothrix bouteillei	Oscillatoriales cyanobacterium JSC-12	Tolypothrix bouteillei VB521301	Oscillatoriales cyanobacterium JSC-12	Nostoc punctiforme PCC 73102	HGT
TS0076	61831	62406	+	Adenylate kinase (EC 2.7.4.3)	Nostoc punctiforme PCC 73102	Geitlerinema sp. PCC 7407	Oscillatoriales cyanobacterium JSC-12	Dolichospermum circinale	Limnoraphis robusta CS-951	HGT
TS0077	63555	62425	-	Polyphosphate kinase (EC 2.7.4.1)	Oscillatoriales cyanobacterium JSC-12	Oscillatoriales cyanobacterium JSC-12	Oscillatoria sp. PCC 10802	Oscillatoria] sp. PCC 6506	Microcoleus vaginatus FGP-2	HGT
TS0081	65903	66637	+	Carbonic anhydrase, beta class (EC 4.2.1.1)	Oscillatoriales cyanobacterium JSC-12	Microcoleus sp. PCC 7113	Leptolyngbya sp. KIOST-1	Nostoc punctiforme PCC 73102	Leptolyngbya sp. JSC-1
TS0083	67677	67522	-	hypothetical protein	Scytonema hofmanni] UTEX B 1581	Fischerella sp. NIES-3754	Hassallia byssoidea VB512170	Tolypothrix bouteillei VB521301	Leptolyngbya sp. NIES-3755
TS0084	68243	67758	-	Catalase-peroxidase KatG (EC 1.11.1.21)	Nostoc piscinale CENA21	Scytonema millei VB511283	Scytonema millei	Nostoc sp. PCC 7524	Nostoc punctiforme PCC 73102	HGT
TS0087	70640	70416	-	hypothetical protein	Tolypothrix bouteillei VB521301	Coleofasciculus chthonoplastes PCC 7420	Cyanothece sp. PCC 7822	Mastigocladopsis repens	Anabaena variabilis ATCC 29413	HGT
TS0089	72029	71166	-	Diaminopimelate decarboxylase (EC 4.1.1.20)	Oscillatoriales cyanobacterium JSC-12	Nostoc sp. PCC 7524	Hassallia byssoidea VB512170	Coleofasciculus chthonoplastes PCC 7420	Oscillatoria] sp. PCC 6506	HGT
TS0090	72554	72273	-	Asparagine synthetase [glutamine-hydrolyzing] (EC 6.3.5.4)	Oscillatoriales cyanobacterium JSC-12	Leptolyngbya boryana	Leptolyngbya sp. NIES-3755	Leptolyngbya sp. NIES-2104	Leptolyngbya sp. NIES-2104
TS0092	74467	73850	-	hypothetical protein	Oscillatoria sp. PCC 10802	Arthrospira maxima CS-328	Geitlerinema sp. PCC 7105	Arthrospira sp. PCC 8005	Coleofasciculus chthonoplastes	HGT
TS0093	75268	74732	-	FIG015287: Zinc protease	Oscillatoriales cyanobacterium JSC-12	Geitlerinema sp. PCC 7407	Kamptonema	Oscillatoria] sp. PCC 6506	Coleofasciculus chthonoplastes PCC 7420	HGT
TS0095	76196	76032	-	hypothetical protein	Leptolyngbya sp. JSC-1	Oscillatoria sp. PCC 10802	Oscillatoriales cyanobacterium JSC-12	Oscillatoria nigro-viridis PCC 7112	Geitlerinema sp. PCC 7407
TS0096	76525	77352	+	Pentapeptide repeat family protein	Geitlerinema sp. PCC 7407	Leptolyngbya boryana dg5	Leptolyngbya sp. NIES-2104	Phormidium sp. KS	Scytonema hofmanni PCC 7110
TS0097	77389	78591	+	Two-component system sensor histidine kinase	Oscillatoriales cyanobacterium JSC-12	Oscillatoriales cyanobacterium MTP1	Neosynechococcus sphagnicola sy1	Leptolyngbya sp. NIES-3755	Leptolyngbya sp. NIES-2104
TS0099	79641	80339	+	hypothetical protein	Oscillatoriales cyanobacterium JSC-12	Leptolyngbya boryana dg5	Leptolyngbya sp. NIES-3755	Oscillatoriales cyanobacterium MTP1	Leptolyngbya sp. O-77
TS0103	82239	83633	+	hypothetical protein	Pseudanabaena biceps PCC 7429	Chamaesiphon minutus PCC 6605	Pseudanabaena sp. 'Roaring Creek'	Synechocystis sp. PCC 6803	Synechocystis sp. PCC 6714	HGT
TS0104	83642	83905	+	hypothetical protein	Oscillatoriales cyanobacterium JSC-12	Oscillatoria acuminata PCC 6304	Tolypothrix campylonemoides VB511288	Mastigocladopsis repens	Scytonema tolypothrichoides VB-61278	HGT
TS0105	84633	84187	-	Lipoyl synthase (EC 2.8.1.8)	Nostoc piscinale CENA21	Leptolyngbya boryana dg5	Scytonema millei VB511283	Leptolyngbya sp. NIES-2104	Leptolyngbya sp. NIES-3755
TS0106	85079	84675	-	Lipoyl synthase (EC 2.8.1.8)	Leptolyngbya sp. JSC-1	Oscillatoriales cyanobacterium JSC-12	Aliterella atlantica CENA595	Crinalium epipsammum PCC 9333	Tolypothrix bouteillei VB521301
TS0108	85509	86051	+	putative thiol-specific antioxidant protein	Gloeocapsa sp. PCC 7428	Arthrospira platensis YZ	Microcoleus sp. PCC 7113	Arthrospira platensis C1	Cyanobacterium aponinum PCC 10605	HGT
TS0110	88283	88972	+	FIG005666: putative helicase	Cylindrospermum stagnale PCC 7417	Calothrix sp. PCC 7507	Dolichospermum circinale	Scytonema tolypothrichoides VB-61278	Nostoc sp. PCC 7107	HGT
TS0113	89625	89401	-	hypothetical protein	Oscillatoriales cyanobacterium MTP1	Neosynechococcus sphagnicola sy1	Leptolyngbya sp. O-77	Moorea producens	Nodularia spumigena CCY9414
TS0114	91425	89668	-	hypothetical protein	Pleurocapsa sp. PCC 7327	Limnoraphis robusta CS-951	Lyngbya aestuarii BL J	Pleurocapsa sp. PCC 7319	Halothece sp. PCC 7418	HGT
TS0116	92498	93769	+	Response regulator receiver protein	Oscillatoriales cyanobacterium JSC-12	Leptolyngbya sp. O-77	Neosynechococcus sphagnicola	Leptolyngbya boryana dg5	Leptolyngbya sp. JSC-1
TS0117	93927	94292	+	Two-component transcriptional response regulator, LuxR family	Oscillatoriales cyanobacterium JSC-12	Tolypothrix sp. PCC 7601	Microcoleus vaginatus FGP-2	Mastigocladopsis repens	Oscillatoria nigro-viridis PCC 7112	HGT
TS0118	94304	94834	+	Positive regulator of CheA protein activity (CheW)	Fischerella muscicola	Fischerella sp. NIES-3754	Oscillatoriales cyanobacterium JSC-12	Anabaena variabilis ATCC 29413	Fischerella sp. PCC 9339	HGT
TS0121	95874	96401	+	Methyl-accepting chemotaxis protein	Oscillatoria acuminata PCC 6304	Oscillatoria] sp. PCC 6506	Oscillatoria sp. PCC 10802	Planktothricoides sp. SR001	Moorea producens 3L	HGT
TS0123	97914	103946	+	Signal transduction histidine kinase CheA	Leptolyngbya sp. NIES-2104	Oscillatoriales cyanobacterium JSC-12	Leptolyngbya sp. NIES-3755	Geitlerinema sp. PCC 7407	Moorea producens 3L
TS0124	104325	104062	-	hypothetical protein	Oscillatoriales cyanobacterium JSC-12	Oscillatoriales cyanobacterium JSC-12	Leptolyngbya sp. JSC-1	Scytonema tolypothrichoides VB-61278	Tolypothrix campylonemoides VB511288
TS0125	105522	104755	-	hypothetical protein	Oscillatoriales cyanobacterium JSC-12	Leptolyngbya boryana dg5	Nostoc piscinale CENA21	Leptolyngbya sp. NIES-2104	Nostoc sp. PCC 7107
TS0127	106475	106798	+	Alr1295 protein	Microcoleus sp. PCC 7113	Lyngbya aestuarii BL J	Leptolyngbya boryana dg5	Pleurocapsa sp. PCC 7327	Cyanothece sp. PCC 7822
TS0129	108666	109115	+	Nucleoside diphosphate kinase (EC 2.7.4.6)	Oscillatoriales cyanobacterium JSC-12	Moorea producens 3L	Nodosilinea nodulosa	Cyanothece sp. PCC 7424	Leptolyngbya sp. KIOST-1
TS0130	109928	109152	-	hypothetical protein	Anabaena variabilis ATCC 29413	Nostoc sp. NIES-3756	Oscillatoriales cyanobacterium JSC-12	Nostoc sp. PCC 7120	Leptolyngbya sp. O-77
TS0131	110000	110155	+	hypothetical protein	Chrysosporum ovalisporum	Lyngbya aestuarii BL J	Limnoraphis robusta CS-951	Lyngbya sp. PCC 8106	Calothrix sp. PCC 7507	HGT
TS0132	110510	110605	+	hypothetical protein	Oscillatoriales cyanobacterium JSC-12	Oscillatoriales cyanobacterium MTP1	Leptolyngbya sp. NIES-2104	Crinalium epipsammum	Leptolyngbya sp. NIES-3755
TS0133	110831	110947	+	hypothetical protein	Geitlerinema sp. PCC 7407	Lyngbya confervoides BDU141951	Chlorogloeopsis fritschii	Leptolyngbya sp. JSC-1	Chroococcidiopsis thermalis PCC 7203
TS0134	111221	111105	-	hypothetical protein	Geitlerinema sp. PCC 7407	Chlorogloeopsis fritschii	Leptolyngbya sp. JSC-1	Nostoc sp. PCC 7107	Lyngbya confervoides BDU141951
TS0135	111540	112151	+	Transmembrane protein PFT27	Geitlerinema sp. PCC 7407	Mastigocladopsis repens	Leptolyngbya sp. O-77	Tolypothrix bouteillei VB521301	Lyngbya aestuarii BL J
TS0139	114394	115938	+	hypothetical protein	Oscillatoriales cyanobacterium JSC-12	Crinalium epipsammum PCC 9333	Leptolyngbya boryana dg5	Leptolyngbya sp. JSC-1	Leptolyngbya sp. NIES-2104
TS0140	117717	115954	-	Proteins incorrectly called adenylate cyclase	Halothece sp. PCC 7418	Oscillatoriales cyanobacterium MTP1	Synechococcus sp. JA-3-3Ab	Leptolyngbya sp. JSC-1	Nostoc sp. PCC 7120
TS0141	118998	117760	-	dNTP triphosphohydrolase, broad substrate specificity	Oscillatoriales cyanobacterium JSC-12	Leptolyngbya sp. JSC-1	Limnoraphis robusta CS-951	Microcystis sp. T1-4	Geitlerinema sp. PCC 7407
TS0143	121409	120426	-	Porphobilinogen synthase (EC 4.2.1.24)	Leptolyngbya boryana dg5	Oscillatoriales cyanobacterium JSC-12	Leptolyngbya sp. NIES-2104	Geitlerinema sp. PCC 7407	Leptolyngbya sp. JSC-1
TS0144	121694	121515	-	hypothetical protein	Chlorogloeopsis fritschii	Nostoc sp. NIES-3756	Anabaena variabilis ATCC 29413	Tolypothrix campylonemoides VB511288	Fischerella sp. NIES-3754	HGT
TS0146	123678	122395	-	Cell division protein FtsZ	Nostoc sp. NIES-3756	Nostoc punctiforme PCC 73102	Thermosynechococcus elongatus BP-1	Thermosynechococcus vulcanus RKN	Thermosynechococcus sp. NK55a	HGT
TS0147	124021	124134	+	hypothetical protein	Microcoleus sp. PCC 7113	Coleofasciculus chthonoplastes PCC 7420	Calothrix sp. PCC 7103	Nostoc punctiforme PCC 73102	Nostoc sp. NIES-3756	HGT
TS0151	127953	127756	-	hypothetical protein	Oscillatoriales cyanobacterium JSC-12	Mycobacterium canettii CIPT 140060008	Mycobacterium tuberculosis	Mycobacterium tuberculosis	Mycobacterium tuberculosis	HGT
TS0152	127975	130338	+	hypothetical protein	Oscillatoriales cyanobacterium JSC-12	Leptolyngbya sp. O-77	Oscillatoriales cyanobacterium MTP1	Neosynechococcus sphagnicola sy1	Microcoleus sp. PCC 7113
TS0153	130927	130379	-	hypothetical protein	Oscillatoriales cyanobacterium JSC-12	Leptolyngbya sp. NIES-3755	Leptolyngbya sp. NIES-2104	Neosynechococcus sphagnicola sy1	Leptolyngbya sp. JSC-1
TS0154	133453	131087	-	Putative von Willebrand factor, vWF type A domain protein STM2315	Microcoleus sp. PCC 7113	Cyanothece sp. PCC 7425	Oscillatoriales cyanobacterium JSC-12	Fischerella muscicola	Leptolyngbya sp. JSC-1
TS0155	134007	133597	-	hypothetical protein	Oscillatoriales cyanobacterium JSC-12	Oscillatoria nigro-viridis PCC 7112	Microcoleus vaginatus	Kamptonema	Oscillatoria acuminata	HGT
TS0157	135705	135475	-	hypothetical protein	Oscillatoriales cyanobacterium JSC-12	Pleurocapsa sp. PCC 7327	Pleurocapsa minor	Cyanothece sp. PCC 7424	Oscillatoria nigro-viridis PCC 7112	HGT
TS0158	136098	135811	-	Phospholipase/carboxylesterase family protein, sll1284 homolog	Oscillatoriales cyanobacterium JSC-12	Geitlerinema sp. PCC 7407	Fischerella sp. PCC 9605	Chlorogloeopsis fritschii	Fischerella muscicola	HGT
TS0159	136460	136095	-	Phospholipase/carboxylesterase family protein, sll1284 homolog	Oscillatoriales cyanobacterium MTP1	Chlorogloeopsis fritschii	Cyanothece sp. PCC 7425	Hadesarchaea archaeon YNP_45	Acaryochloris marina MBIC11017	HGT
TS0160	136928	136611	-	hypothetical protein	Fischerella sp. PCC 9339	Fischerella muscicola	Fischerella sp. NIES-3754	Fischerella muscicola	Hapalosiphon sp. MRB220	HGT
TS0161	137174	136995	-	hypothetical protein	Oscillatoriales cyanobacterium JSC-12	Oscillatoriales cyanobacterium JSC-12	Leptolyngbya sp. JSC-1	Oscillatoria sp. PCC 10802	Microcoleus sp. PCC 7113
TS0162	137587	137285	-	hypothetical protein	Oscillatoriales cyanobacterium JSC-12	Microcoleus sp. PCC 7113	Microcoleus sp. PCC 7113	Leptolyngbya sp. NIES-3755	Fischerella sp. PCC 9605
TS0165	138470	139858	+	Asparaginyl-tRNA synthetase (EC 6.1.1.22)	Leptolyngbya boryana dg5	Leptolyngbya sp. NIES-2104	Leptolyngbya sp. NIES-2104	Leptolyngbya sp. NIES-3755	Oscillatoriales cyanobacterium JSC-12
TS0166	141066	139855	-	hypothetical protein	Leptolyngbya boryana dg5	Leptolyngbya sp. NIES-3755	Leptolyngbya sp. NIES-2104	Geitlerinema sp. PCC 7407	Cyanothece
TS0167	141360	141106	-	hypothetical protein	Leptolyngbya sp. NIES-3755	Leptolyngbya sp. NIES-2104	Leptolyngbya boryana dg5	Oscillatoriales cyanobacterium JSC-12	Fischerella muscicola
TS0168	142028	141477	-	Vesicle-fusing ATPase (EC 3.6.4.6)	Oscillatoriales cyanobacterium JSC-12	Fischerella sp. PCC 9339	cyanobacterium PCC 7702	Fischerella muscicola	Hapalosiphon sp. MRB220	HGT
TS0169	142924	142025	-	Vesicle-fusing ATPase (EC 3.6.4.6)	Oscillatoriales cyanobacterium JSC-12	Oscillatoriales cyanobacterium JSC-12	Tolypothrix campylonemoides VB511288	Fischerella muscicola	Scytonema hofmanni] UTEX B 1581	HGT
TS0170	143472	142888	-	Vesicle-fusing ATPase (EC 3.6.4.6)	Oscillatoriales cyanobacterium JSC-12	Oscillatoria sp. PCC 10802	Fischerella sp. JSC-11	Fischerella sp. NIES-3754	Chlorogloeopsis fritschii	HGT
TS0171	143581	144798	+	hypothetical protein	Leptolyngbya sp. JSC-1	Oscillatoriales cyanobacterium JSC-12	Oscillatoria nigro-viridis PCC 7112	Pleurocapsa sp. PCC 7327	Planktothricoides sp. SR001
TS0172	144817	145227	+	hypothetical protein	Fischerella sp. PCC 9605	Fischerella muscicola	Microchaete sp. PCC 7126	Scytonema hofmanni PCC 7110	Tolypothrix campylonemoides VB511288	HGT
TS0174	146328	146780	+	Glycerol kinase (EC 2.7.1.30)	Crinalium epipsammum PCC 9333	Leptolyngbya sp. NIES-2104	Neosynechococcus sphagnicola sy1	Neosynechococcus sphagnicola	Gloeocapsa sp. PCC 7428
TS0175	148067	146799	-	hypothetical protein	Leptolyngbya sp. JSC-1	Tolypothrix sp. PCC 7601	Oscillatoriales cyanobacterium MTP1	Chrysosporum ovalisporum	Calothrix sp. PCC 7507
TS0181	153919	154446	+	hypothetical protein	Leptolyngbya sp. JSC-1	Gloeocapsa sp. PCC 7428	Oscillatoriales cyanobacterium JSC-12	Rivularia sp. PCC 7116	Microcoleus sp. PCC 7113
TS0188	163177	160730	-	5-methyltetrahydrofolate--homocysteine methyltransferase (EC 2.1.1.13)	Oscillatoriales cyanobacterium JSC-12	Leptolyngbya sp. NIES-3755	Leptolyngbya sp. NIES-2104	Leptolyngbya sp. NIES-2104	Mastigocladopsis repens
TS0191	165758	165877	+	hypothetical protein	Nostoc sp. NIES-3756	Pleurocapsa sp. PCC 7319	Cyanothece sp. PCC 7424	Pleurocapsa sp. PCC 7319	Coleofasciculus chthonoplastes PCC 7420	HGT
TS0195	169349	169507	+	hypothetical protein	Oscillatoria sp. PCC 10802	Oscillatoria sp. PCC 10802	Synechococcus sp. PCC 7336	Cyanothece sp. PCC 8801	Cyanothece sp. PCC 8802	HGT
TS0197	170277	170131	-	hypothetical protein	Leptolyngbya sp. O-77	Oscillatoriales cyanobacterium MTP1	Leptolyngbya boryana dg5	Pleurocapsa minor	Pleurocapsa sp. PCC 7327
TS0198	170335	170670	+	Phosphate ABC transporter, substrate-binding protein PstS (TC 3.A.1.7.1)	Oscillatoriales cyanobacterium JSC-12	Oscillatoriales cyanobacterium MTP1	Synechococcus sp. PCC 7336	Leptolyngbya boryana dg5	Oscillatoriales cyanobacterium JSC-12
TS0200	171695	171901	+	Phosphate ABC transporter, permease protein PstC (TC 3.A.1.7.1)	Oscillatoriales cyanobacterium MTP1	Leptolyngbya sp. O-77	Nostoc piscinale CENA21	Nostoc sp. NIES-3756	Calothrix sp. PCC 7103
TS0202	173031	173837	+	Phosphate ABC transporter, ATP-binding protein PstB (TC 3.A.1.7.1)	Leptolyngbya sp. JSC-1	Pleurocapsa sp. PCC 7327	Pleurocapsa sp. PCC 7319	Planktothrix agardhii	Planktothrix prolifica
TS0204	175849	174773	-	Adenosine deaminase (EC 3.5.4.4)	Scytonema tolypothrichoides VB-61278	Rivularia sp. PCC 7116	Oscillatoria nigro-viridis	Oscillatoria nigro-viridis PCC 7112	Moorea producens 3L	HGT
TS0206	177820	178248	+	LSU ribosomal protein L25p	Oscillatoriales cyanobacterium JSC-12	Gloeobacter kilaueensis JS1	Cyanothece sp. PCC 7425	Fischerella sp. PCC 9605	Chlorogloeopsis fritschii	HGT
TS0207	178245	178391	+	hypothetical protein	Oscillatoriales cyanobacterium JSC-12	Leptolyngbya boryana dg5	Leptolyngbya sp. NIES-2104	Leptolyngbya sp. NIES-3755	Acaryochloris marina MBIC11017
TS0209	179463	179320	-	hypothetical protein	Oscillatoriales cyanobacterium JSC-12	Leptolyngbya sp. NIES-2104	Leptolyngbya boryana dg5	Pleurocapsa sp. PCC 7327	Crinalium epipsammum PCC 9333
TS0211	182257	181271	-	hypothetical protein	Leptolyngbya sp. NIES-2104	Leptolyngbya sp. NIES-3755	Leptolyngbya boryana dg5	Oscillatoria sp. PCC 10802	Limnoraphis robusta CS-951
TS0212	182694	182233	-	hypothetical protein	Nostoc sp. NIES-3756	Nostoc piscinale CENA21	Calothrix sp. PCC 7507	Crinalium epipsammum PCC 9333	Crinalium epipsammum	HGT
TS0214	182999	183400	+	hypothetical protein	Microcoleus sp. PCC 7113	Microcoleus sp. PCC 7113	Crinalium epipsammum PCC 9333	Chlorogloeopsis fritschii	Trichodesmium erythraeum IMS101	HGT
TS0216	185399	183762	-	hypothetical protein	Oscillatoriales cyanobacterium JSC-12	Nostoc sp. NIES-3756	Scytonema hofmanni PCC 7110	Chlorogloeopsis fritschii	Nostoc sp. PCC 7120	HGT
TS0218	187442	186450	-	hypothetical protein	Calothrix sp. PCC 7103	Tolypothrix campylonemoides VB511288	Cyanothece sp. PCC 7425	Spirulina subsalsa	Stanieria sp. NIES-3757	HGT
TS0219	190153	187592	-	Cyclic-nucleotide-regulated bacteriocin/lantibiotic efflux ABC transporter, permease/ATP-binding protein	Fischerella sp. PCC 9605	Chlorogloeopsis fritschii	Geitlerinema sp. PCC 7407	Scytonema millei VB511283	Fischerella muscicola	HGT
TS0221	191119	191235	+	hypothetical protein	Chroococcidiopsis thermalis PCC 7203	Nostoc punctiforme PCC 73102	Scytonema millei VB511283	Nostoc piscinale CENA21	Nostoc sp. PCC 7107	HGT
TS0222	192453	191341	-	hypothetical protein	Nodularia spumigena CCY9414	Oscillatoriales cyanobacterium JSC-12	Scytonema millei VB511283	Nodularia spumigena CENA596	Leptolyngbya boryana dg5
TS0226	196972	197934	+	hypothetical protein	Oscillatoriales cyanobacterium JSC-12	Gloeocapsa sp. PCC 7428	Aliterella atlantica CENA595	Crinalium epipsammum	Crinalium epipsammum PCC 9333	HGT
TS0227	198064	198831	+	hypothetical protein	Oscillatoriales cyanobacterium JSC-12	Nostoc punctiforme PCC 73102	Anabaena variabilis ATCC 29413	Tolypothrix sp. PCC 7601	Nostoc sp. PCC 7107	HGT
TS0228	199826	198864	-	Glycolate dehydrogenase (EC 1.1.99.14), subunit GlcD	Oscillatoriales cyanobacterium JSC-12	Crinalium epipsammum PCC 9333	Leptolyngbya sp. JSC-1	Geitlerinema sp. PCC 7407	Fischerella muscicola
TS0230	200757	200365	-	hypothetical protein	Fischerella muscicola	Fischerella	Fischerella sp. NIES-3754	Fischerella sp. PCC 9431	Hapalosiphon sp. MRB220	HGT
TS0232	205079	204066	-	High-affinity carbon uptake protein Hat/HatR	Calothrix sp. PCC 7507	Anabaena cylindrica PCC 7122	Oscillatoriales cyanobacterium JSC-12	Anabaena sp. PCC 7108	Nostoc sp. PCC 7524	HGT
TS0234	205690	205806	+	hypothetical protein	Leptolyngbya sp. NIES-3755	Geitlerinema sp. PCC 7407	Geitlerinema sp. PCC 7407	Leptolyngbya sp. NIES-2104	Fischerella sp. NIES-3754
TS0235	206253	206405	+	hypothetical protein	Fischerella muscicola	Nostoc sp. NIES-3756	Fischerella sp. PCC 9605	Nostoc sp. PCC 7524	Hapalosiphon sp. MRB220	HGT
TS0237	207197	208090	+	Heterocyst differentiation protein HetC	Cyanothece sp. PCC 7822	Oscillatoriales cyanobacterium MTP1	Geitlerinema sp. PCC 7407	Geitlerinema sp. PCC 7407	Myxosarcina sp. GI1	HGT
TS0238	208075	209658	+	Cyclic-nucleotide-regulated bacteriocin/lantibiotic efflux ABC transporter, permease/ATP-binding protein	Scytonema hofmanni PCC 7110	Pseudanabaena sp. PCC 6802	Oscillatoriales cyanobacterium JSC-12	Microcoleus sp. PCC 7113	Chroococcidiopsis thermalis PCC 7203	HGT
TS0240	210065	211390	+	hypothetical protein	Gloeocapsa sp. PCC 7428	Oscillatoria nigro-viridis PCC 7112	Microcoleus vaginatus FGP-2	Oscillatoria] sp. PCC 6506	Gloeocapsa sp. PCC 7428	HGT
TS0241	211633	212022	+	Heterocyst differentiation protein HetP	Oscillatoriales cyanobacterium JSC-12	Leptolyngbya sp. NIES-2104	Leptolyngbya sp. NIES-3755	Leptolyngbya boryana dg5	Oscillatoria] sp. PCC 6506
TS0243	212780	213091	+	hypothetical protein	Gloeocapsa sp. PCC 7428	Nostoc punctiforme PCC 73102	Nostoc sp. PCC 7107	Oscillatoriales cyanobacterium JSC-12	Mastigocoleus testarum BC008	HGT
TS0244	213223	213552	+	hypothetical protein	Oscillatoria nigro-viridis PCC 7112	Leptolyngbya sp. PCC 6406	Nostoc piscinale CENA21	Tolypothrix sp. PCC 7601	Tolypothrix sp. PCC 7601
TS0245	213575	214324	+	hypothetical protein	Oscillatoria nigro-viridis PCC 7112	Calothrix sp. PCC 7103	Nostoc piscinale CENA21	Tolypothrix sp. PCC 7601	Xenococcus sp. PCC 7305	HGT
TS0248	215649	216248	+	hypothetical protein	Leptolyngbya sp. NIES-3755	Microcoleus vaginatus FGP-2	Oscillatoria nigro-viridis	Nodosilinea nodulosa	Moorea producens 3L
TS0251	218718	217756	-	Possible alpha/beta hydrolase superfamily, slr1827 homolog	Oscillatoriales cyanobacterium JSC-12	Leptolyngbya sp. NIES-2104	Leptolyngbya sp. NIES-2104	Microcoleus sp. PCC 7113	Geitlerinema sp. PCC 7407
TS0253	218898	220175	+	Seryl-tRNA synthetase (EC 6.1.1.11)	Leptolyngbya sp. NIES-3755	Oscillatoriales cyanobacterium JSC-12	Nodularia spumigena CENA596	Chrysosporum ovalisporum	Chlorogloeopsis fritschii
TS0254	221039	220533	-	Ferredoxin	Oscillatoriales cyanobacterium JSC-12	Nostoc punctiforme PCC 73102	Tolypothrix bouteillei VB521301	Dolichospermum circinale	Dolichospermum circinale	HGT
TS0258	222183	221968	-	hypothetical protein	Oscillatoriales cyanobacterium JSC-12	Nostoc sp. NIES-3756	Fischerella sp. PCC 9605	Nostoc sp. PCC 7120	Fischerella muscicola	HGT
TS0259	222261	223295	+	Predicted BioA alternative protein	Hassallia byssoidea VB512170	Leptolyngbya boryana dg5	Pleurocapsa sp. PCC 7327	Cyanothece sp. PCC 7425	Thermosynechococcus sp. NK55a
TS0260	223623	224765	+	Serine/threonine kinase	Oscillatoriales cyanobacterium JSC-12	Leptolyngbya boryana dg5	Leptolyngbya sp. NIES-2104	Leptolyngbya sp. NIES-3755	Nostoc sp. NIES-3756
TS0262	225349	225600	+	hypothetical protein	Crinalium epipsammum PCC 9333	Oscillatoria] sp. PCC 6506	Microcoleus vaginatus FGP-2	Oscillatoria nigro-viridis PCC 7112	Oscillatoriales cyanobacterium JSC-12	HGT
TS0263	227100	225745	-	Lipid-A-disaccharide synthase (EC 2.4.1.182)	Leptolyngbya sp. JSC-1	Leptolyngbya sp. NIES-2104	Leptolyngbya sp. NIES-3755	Crinalium epipsammum PCC 9333	Leptolyngbya boryana dg5
TS0266	228118	227696	-	SAM-dependent methyltransferase PA0798 (UbiE paralog)	Leptolyngbya sp. NIES-2104	Crinalium epipsammum PCC 9333	Leptolyngbya sp. NIES-3755	Geitlerinema sp. PCC 7407	Oscillatoriales cyanobacterium JSC-12
TS0268	230180	228987	-	putative anion permease	Oscillatoriales cyanobacterium JSC-12	Neosynechococcus sphagnicola sy1	Pleurocapsa sp. PCC 7327	Oscillatoria] sp. PCC 6506	Leptolyngbya boryana dg5
TS0270	233403	233236	-	hypothetical protein	Microcoleus sp. PCC 7113	Oscillatoriales cyanobacterium JSC-12	Chlorogloeopsis fritschii	cyanobacterium PCC 7702	Fischerella sp. PCC 9605	HGT
TS0271	233620	233489	-	hypothetical protein	Oscillatoriales cyanobacterium JSC-12	Moorea producens 3L	Leptolyngbya sp. PCC 7375	Leptolyngbya sp. PCC 7375	Rivularia sp. PCC 7116
TS0272	233894	233748	-	hypothetical protein	Fischerella sp. PCC 9605	Fischerella sp. PCC 9339	Fischerella sp. PCC 9431	Hapalosiphon sp. MRB220	Fischerella muscicola	HGT
TS0273	234008	234463	+	hypothetical protein	Anabaena cylindrica PCC 7122	Cylindrospermum stagnale PCC 7417	Nostoc sp. PCC 7107	Anabaena sp. PCC 7108	Dolichospermum circinale	HGT
TS0274	234620	235381	+	D-amino acid dehydrogenase (EC 1.4.99.6)	Cylindrospermum stagnale PCC 7417	Anabaena sp. PCC 7108	Calothrix sp. PCC 7507	Chlorogloeopsis fritschii	Nostoc punctiforme PCC 73102	HGT
TS0276	235986	237029	+	Coproporphyrinogen III oxidase, aerobic (EC 1.3.3.3)	Oscillatoria] sp. PCC 6506	Scytonema tolypothrichoides VB-61278	Planktothricoides sp. SR001	Gloeocapsa sp. PCC 7428	Oscillatoria acuminata PCC 6304	HGT
TS0277	237141	237674	+	Anti-sigma B factor antagonist RsbV	Geitlerinema sp. PCC 7407	Lyngbya sp. PCC 8106	Leptolyngbya sp. JSC-1	Lyngbya aestuarii BL J	Microcoleus sp. PCC 7113
TS0278	238258	237671	-	FIG00871483: hypothetical protein	Oscillatoriales cyanobacterium JSC-12	Leptolyngbya sp. O-77	Planktothricoides sp. SR001	Crinalium epipsammum PCC 9333	Aliterella atlantica CENA595
TS0280	239728	241659	+	Arachidonate 15-lipoxygenase precursor (EC 1.13.11.33)	Oscillatoriales cyanobacterium JSC-12	Gloeocapsa sp. PCC 7428	Tolypothrix sp. PCC 7601	Cylindrospermum stagnale PCC 7417	Microcoleus sp. PCC 7113	HGT
TS0284	243193	243957	+	Xaa-Pro aminopeptidase (EC 3.4.11.9)	Microcoleus sp. PCC 7113	Leptolyngbya sp. JSC-1	Leptolyngbya sp. O-77	Crinalium epipsammum PCC 9333	Oscillatoriales cyanobacterium JSC-12
TS0285	244513	244052	-	hypothetical protein	Oscillatoria acuminata	Oscillatoriales cyanobacterium JSC-12	Crinalium epipsammum PCC 9333	Oscillatoriales cyanobacterium MTP1	Leptolyngbya sp. JSC-1
TS0289	250347	250622	+	hypothetical protein	Synechocystis sp. PCC 7509	Calothrix sp. PCC 7507	Calothrix sp. PCC 7507	Scytonema hofmanni PCC 7110	Tolypothrix bouteillei VB521301	HGT
TS0293	252399	253454	+	D-glycerate 3-kinase (EC 2.7.1.31), plant type	Oscillatoriales cyanobacterium JSC-12	Oscillatoriales cyanobacterium JSC-12	Leptolyngbya sp. JSC-1	Crinalium epipsammum PCC 9333	Oscillatoriales cyanobacterium MTP1
TS0295	256234	255206	-	hypothetical protein	Oscillatoriales cyanobacterium JSC-12	Spirulina subsalsa	Geitlerinema sp. PCC 7407	Leptolyngbya sp. NIES-3755	Microcoleus sp. PCC 7113
TS0296	256588	256406	-	hypothetical protein	Leptolyngbya sp. NIES-2104	Mastigocladopsis repens	Aliterella atlantica	Tolypothrix campylonemoides VB511288	Rivularia sp. PCC 7116
TS0299	257851	258003	+	hypothetical protein	Oscillatoria nigro-viridis	Oscillatoriales cyanobacterium JSC-12	Leptolyngbya boryana dg5	Leptolyngbya sp. KIOST-1	Nodosilinea nodulosa
TS0300	258350	258090	-	hypothetical protein	Nostoc sp. PCC 7107	Microchaete sp. PCC 7126	Cyanobacterium aponinum PCC 10605	Cyanobacterium aponinum	Trichodesmium erythraeum IMS101	HGT
TS0301	258868	258575	-	hypothetical protein	Oscillatoriales cyanobacterium JSC-12	Microchaete sp. PCC 7126	Gloeocapsa sp. PCC 7428	Oscillatoria sp. PCC 10802	Aliterella atlantica CENA595	HGT
TS0302	259297	259497	+	hypothetical protein	Oscillatoriales cyanobacterium JSC-12	Leptolyngbya boryana dg5	Fischerella sp. NIES-3754	Leptolyngbya sp. NIES-3755	Leptolyngbya sp. JSC-1
TS0303	259939	260712	+	Methyltransferase type 11	Leptolyngbya boryana dg5	Leptolyngbya sp. NIES-3755	Oscillatoriales cyanobacterium JSC-12	Leptolyngbya sp. NIES-2104	Nostoc piscinale CENA21
TS0304	260716	260973	+	hypothetical protein	Oscillatoriales cyanobacterium JSC-12	Microcoleus sp. PCC 7113	Leptolyngbya sp. NIES-2104	Oscillatoria] sp. PCC 6506	Leptolyngbya sp. NIES-3755
TS0305	261808	261014	-	COG0546: Predicted phosphatases	Oscillatoriales cyanobacterium JSC-12	Fischerella muscicola	Tolypothrix bouteillei VB521301	Fischerella sp. JSC-11	Scytonema hofmanni PCC 7110	HGT
TS0308	263231	264181	+	Inositol-1-monophosphatase (EC 3.1.3.25)	Oscillatoriales cyanobacterium JSC-12	Leptolyngbya boryana dg5	Leptolyngbya sp. NIES-3755	Neosynechococcus sphagnicola sy1	Oscillatoriales cyanobacterium MTP1
TS0311	266762	266989	+	Ferredoxin	Oscillatoriales cyanobacterium JSC-12	Leptolyngbya boryana dg5	Geitlerinema sp. PCC 7407	Leptolyngbya sp. NIES-2104	Leptolyngbya sp. NIES-3755
TS0312	267250	267987	+	Branched-chain amino acid ABC transporter, ATP-binding protein LivF (TC 3.A.1.4.1)	Microcystis aeruginosa TAIHU98	Microcystis aeruginosa TAIHU98	Microcystis aeruginosa PCC 7806	Microcystis aeruginosa	Microcystis aeruginosa NIES-843	HGT
TS0313	268423	267968	-	Transcriptional regulator, MerR family	Achromatium sp. WMS3	Microcystis aeruginosa NIES-843	Candidatus Achromatium palustre	Microcystis aeruginosa TAIHU98	Microcystis panniformis	HGT
TS0316	269432	270028	+	hypothetical protein	Lyngbya sp. PCC 8106	Limnoraphis robusta CS-951	Stanieria cyanosphaera PCC 7437	Stanieria cyanosphaera PCC 7437	Fischerella muscicola	HGT
TS0317	270263	270123	-	hypothetical protein	Oscillatoria acuminata PCC 6304	Phormidesmis priestleyi Ana	Leptolyngbya sp. KIOST-1	Geitlerinema sp. PCC 7105	Synechococcus sp. PCC 7335
TS0318	270790	270281	-	Allophycocyanin beta chain	Oscillatoria acuminata PCC 6304	Leptolyngbya sp. KIOST-1	Geitlerinema sp. PCC 7105	Phormidesmis priestleyi Ana	Acaryochloris sp. CCMEE 5410
TS0322	273397	273714	+	Thioredoxin	Pleurocapsa sp. PCC 7319	Bacteroidetes bacterium OLB9	Acidobacteria bacterium OLB17	Weeksella sp. FF8	Weeksella virosa DSM 16922	HGT
TS0325	276327	277004	+	hypothetical protein	Leptolyngbya boryana dg5	Leptolyngbya sp. NIES-2104	Leptolyngbya sp. NIES-2104	Leptolyngbya sp. NIES-3755	Hassallia byssoidea VB512170
TS0327	278577	278690	+	hypothetical protein	Crinalium epipsammum	Crinalium epipsammum PCC 9333	Geminocystis sp. NIES-3708	Cyanothece sp. PCC 7425	Cyanothece sp. PCC 7425	HGT
TS0328	278732	279082	+	hypothetical protein	Synechocystis sp. PCC 7509	Leptolyngbya sp. NIES-2104	Chamaesiphon minutus PCC 6605	Microcystis aeruginosa	Rubidibacter lacunae
TS0329	279138	279491	+	hypothetical protein	Chamaesiphon minutus	Chamaesiphon minutus PCC 6605	Leptolyngbya sp. NIES-2104	Candidatus Contendobacter odensis Run_B_J11	Leptolyngbya sp. NIES-3755
TS0331	280110	279991	-	hypothetical protein	Oscillatoria nigro-viridis	Leptolyngbya sp. O-77	Coleofasciculus chthonoplastes PCC 7420	Leptolyngbya sp. NIES-2104	Chlorogloeopsis fritschii
TS0333	281377	280478	-	4-hydroxythreonine-4-phosphate dehydrogenase (EC 1.1.1.262)	Chlorogloeopsis fritschii	Crinalium epipsammum PCC 9333	Synechococcus sp. PCC 7336	Cyanothece sp. PCC 7424	Sorangium cellulosum	HGT
TS0334	281514	281618	+	Cytochrome b6-f complex subunit VII (PetM)	Microcystis aeruginosa SPC777	Microcystis aeruginosa	Microcystis aeruginosa	Microcystis aeruginosa	Microcystis aeruginosa	HGT
TS0336	282306	282151	-	hypothetical protein	Oscillatoriales cyanobacterium JSC-12	Leptolyngbya sp. NIES-2104	Leptolyngbya sp. NIES-3755	Neosynechococcus sphagnicola	Microcoleus vaginatus FGP-2
TS0338	283712	284629	+	NAD kinase (EC 2.7.1.23)	Rivularia sp. PCC 7116	Tolypothrix sp. PCC 7601	Planktothrix	Limnoraphis robusta CS-951	Arthrospira platensis YZ	HGT
TS0340	285534	286130	+	hypothetical protein	Chlorogloeopsis fritschii	Mastigocladus laminosus UU774	Fischerella sp. PCC 9605	Hapalosiphon sp. MRB220	Tolypothrix campylonemoides VB511288	HGT
TS0341	286801	286511	-	hypothetical protein	Planktothricoides sp. SR001	Stanieria sp. NIES-3757	Mastigocoleus testarum BC008	Leptolyngbya sp. JSC-1	Oscillatoria] sp. PCC 6506
TS0342	286792	286989	+	Glo7428_3183-like protein	Pleurocapsa sp. PCC 7327	Cyanothece sp. ATCC 51142	Leptolyngbya sp. Heron Island J	Leptolyngbya sp. PCC 7375	Stanieria sp. NIES-3757
TS0345	288457	288615	+	hypothetical protein	Oscillatoria nigro-viridis PCC 7112	Microcystis aeruginosa PCC 9809	Pseudanabaena sp. PCC 6802	Synechococcus sp. PCC 7335	Synechococcus sp. PCC 7335	HGT
TS0346	288678	290285	+	GMP synthase [glutamine-hydrolyzing], amidotransferase subunit (EC 6.3.5.2) / GMP synthase [glutamine-hydrolyzing], ATP pyrophosphatase subunit (EC 6.3.5.2)	Microcystis aeruginosa TAIHU98	Microcystis aeruginosa TAIHU98	Microcystis aeruginosa PCC 7806	Microcystis aeruginosa	Microcystis aeruginosa NIES-843	HGT
TS0347	290314	290457	+	hypothetical protein	Achromatium sp. WMS3	Microcystis aeruginosa NIES-843	Candidatus Achromatium palustre	Microcystis aeruginosa TAIHU98	Microcystis panniformis	HGT
TS0349	292093	291524	-	hypothetical protein	Leptolyngbya boryana dg5	Leptolyngbya boryana dg5	Pleurocapsa sp. PCC 7319	Anabaena sp. wa102	Anabaena cylindrica
TS0350	292169	292300	+	hypothetical protein	Stanieria sp. NIES-3757	Leptolyngbya sp. NIES-2104	Oscillatoriales cyanobacterium MTP1	Pseudanabaena biceps PCC 7429	Xenococcus sp. PCC 7305
TS0351	292346	292588	+	hypothetical protein	Leptolyngbya sp. JSC-1	Spirulina subsalsa	Gloeocapsa sp. PCC 7428	Cyanothece sp. PCC 8802	Leptolyngbya sp. PCC 7375
TS0353	292769	292984	+	2-amino-4-hydroxy-6-hydroxymethyldihydropteridine pyrophosphokinase (EC 2.7.6.3)	Coleofasciculus chthonoplastes	Planktothrix	Planktothrix prolifica	Coleofasciculus chthonoplastes	Microcoleus sp. PCC 7113	HGT
TS0355	293487	293912	+	ADP-ribose pyrophosphatase (EC 3.6.1.13)	Microcoleus sp. PCC 7113	Microcoleus sp. PCC 7113	Coleofasciculus chthonoplastes PCC 7420	Oscillatoriales cyanobacterium JSC-12	Geitlerinema sp. PCC 7105	HGT
TS0360	299340	298384	-	Two-component transcriptional response regulator, LuxR family	Oscillatoriales cyanobacterium JSC-12	Cyanothece sp. PCC 7425	Leptolyngbya sp. Heron Island J	Leptolyngbya sp. PCC 7375	Leptolyngbya sp. O-77
TS0361	299621	300103	+	hypothetical protein	Oscillatoriales cyanobacterium JSC-12	Leptolyngbya sp. JSC-1	Oscillatoriales cyanobacterium MTP1	Leptolyngbya sp. NIES-2104	Geitlerinema sp. PCC 7407
TS0364	301937	302053	+	hypothetical protein	Leptolyngbya sp. JSC-1	Oscillatoriales cyanobacterium JSC-12	Nitrosomonas sp. Is79A3	Nitrosomonas sp. AL212	Nitrosomonas ureae
TS0365	302213	303289	+	Aspartokinase (EC 2.7.2.4)	Tolypothrix campylonemoides VB511288	Tolypothrix sp. PCC 7601	Moorea producens 3L	Nodularia spumigena CCY9414	Nodularia spumigena CENA596	HGT
TS0366	303289	303618	+	Aspartokinase (EC 2.7.2.4)	Coleofasciculus chthonoplastes PCC 7420	Fischerella sp. PCC 9605	Microcoleus sp. PCC 7113	Cylindrospermum stagnale PCC 7417	Anabaena cylindrica PCC 7122	HGT
TS0368	304797	304315	-	Mobile element protein	Leptolyngbya sp. O-77	Microcoleus sp. PCC 7113	Oscillatoriales cyanobacterium JSC-12	Crinalium epipsammum PCC 9333	Neosynechococcus sphagnicola sy1
TS0369	305354	304887	-	Mobile element protein	Leptolyngbya sp. PCC 7375	Leptolyngbya sp. Heron Island J	Mesorhizobium huakuii	Mesorhizobium loti	Mesorhizobium huakuii 7653R
TS0382	314597	313599	-	ATP-dependent helicase	Oscillatoriales cyanobacterium JSC-12	Gloeocapsa sp. PCC 7428	Nostoc sp. PCC 7524	Pseudanabaena sp. 'Roaring Creek'	Pseudanabaena biceps PCC 7429	HGT
TS0384	315786	315067	-	ATP-dependent helicase	Oscillatoriales cyanobacterium JSC-12	Geitlerinema sp. PCC 7407	Geitlerinema sp. PCC 7407	Leptolyngbya sp. O-77	Crinalium epipsammum PCC 9333
TS0386	316828	316154	-	hypothetical protein	Leptolyngbya sp. JSC-1	Mastigocladopsis repens	Tolypothrix bouteillei VB521301	Tolypothrix campylonemoides VB511288	Scytonema hofmanni PCC 7110
TS0387	317035	317547	+	Mobile element protein	Oscillatoriales cyanobacterium JSC-12	Geitlerinema sp. PCC 7407	Microcoleus vaginatus FGP-2	Oscillatoria nigro-viridis PCC 7112	Neosynechococcus sphagnicola sy1
TS0388	317544	318110	+	hypothetical protein	Nostoc sp. PCC 7524	Microcoleus sp. PCC 7113	Nostoc punctiforme PCC 73102	Anabaena variabilis ATCC 29413	Anabaena sp. PCC 7108	HGT
TS0389	318946	318272	-	hypothetical protein	Oscillatoriales cyanobacterium JSC-12	Tolypothrix sp. PCC 7601	Nostoc sp. NIES-3756	Mastigocladopsis repens	Anabaena variabilis ATCC 29413	HGT
TS0390	319089	318943	-	hypothetical protein	Oscillatoria acuminata	Oscillatoria acuminata PCC 6304	Microcoleus sp. PCC 7113	Microcoleus vaginatus	Oscillatoria nigro-viridis PCC 7112	HGT
TS0392	322143	320641	-	hypothetical protein	Oscillatoriales cyanobacterium JSC-12	Nostoc sp. PCC 7120	Nostoc sp. PCC 7524	Tolypothrix sp. PCC 7601	Tolypothrix sp. PCC 7601	HGT
TS0393	322213	322332	+	hypothetical protein	Lyngbya confervoides BDU141951	Geitlerinema sp. PCC 7407	Synechocystis sp. PCC 6803	Synechocystis sp. PCC 6714	Nodosilinea nodulosa	HGT
TS0394	324286	322445	-	hypothetical protein	Cyanothece sp. PCC 7425	Geminocystis sp. NIES-3709	Coleofasciculus chthonoplastes PCC 7420	filamentous cyanobacterium ESFC-1	Geminocystis sp. NIES-3708	HGT
TS0395	325956	324322	-	TPR domain protein, putative component of TonB system	Oscillatoria acuminata PCC 6304	Microgenomates bacterium OLB22	Candidatus Peregrinibacteria bacterium GW2011_GWC2_39_14	Candidatus Collierbacteria bacterium GW2011_GWC2_44_18	Candidatus Collierbacteria bacterium GW2011_GWD1_44_27	HGT
TS0398	329987	328701	-	hypothetical protein	Oscillatoriales cyanobacterium JSC-12	Scytonema hofmanni] UTEX B 1581	Cylindrospermopsis raciborskii	Cylindrospermopsis raciborskii CS-505	Anabaena sp. PCC 7108	HGT
TS0401	330840	331691	+	Hydrolase, alpha/beta fold family	Oscillatoriales cyanobacterium JSC-12	Microcoleus sp. PCC 7113	Oscillatoriales cyanobacterium MTP1	'Nostoc azollae' 0708	Dolichospermum circinale	HGT
TS0402	331719	332093	+	NADH-ubiquinone oxidoreductase chain J (EC 1.6.5.3)	Oscillatoriales cyanobacterium JSC-12	Oscillatoria sp. PCC 10802	Oscillatoria acuminata	cyanobacterium PCC 7702	Scytonema tolypothrichoides VB-61278	HGT
TS0403	332074	332301	+	hypothetical protein	Scytonema millei VB511283	Mastigocladus laminosus UU774	Leptolyngbya sp. PCC 6406	Fischerella sp. JSC-11	Leptolyngbya sp. JSC-1
TS0404	332298	332741	+	ATP-dependent Clp protease ATP-binding subunit ClpX	Stanieria sp. NIES-3757	Oscillatoriales cyanobacterium JSC-12	Arthrospira platensis YZ	Myxosarcina sp. GI1	Leptolyngbya sp. O-77
TS0408	334179	333994	-	hypothetical protein	Oscillatoriales cyanobacterium JSC-12	Geitlerinema sp. PCC 7407	Oscillatoria] sp. PCC 6506	Synechococcus elongatus PCC 7942	Leptolyngbya sp. PCC 7375
TS0409	335513	334416	-	Photosystem II protein D1 (PsbA)	Oscillatoriales cyanobacterium JSC-12	Nostoc sp. PCC 7107	Oscillatoriales cyanobacterium JSC-12	Oscillatoriales cyanobacterium JSC-12	Oscillatoria nigro-viridis PCC 7112	HGT
TS0411	336186	336302	+	hypothetical protein	Nostoc punctiforme PCC 73102	Oscillatoria acuminata	Crinalium epipsammum PCC 9333	Mastigocladopsis repens	Tolypothrix campylonemoides VB511288	HGT
TS0413	337081	336599	-	Mobile element protein	Tolypothrix campylonemoides VB511288	Scytonema hofmanni PCC 7110	Leptolyngbya boryana	Leptolyngbya sp. NIES-2104	Leptolyngbya sp. NIES-2104
TS0414	337637	337068	-	Mobile element protein	Calothrix sp. PCC 7507	Leptolyngbya boryana	Nostoc sp. PCC 7120	Anabaena variabilis ATCC 29413	Microchaete sp. PCC 7126
TS0415	337738	337947	+	hypothetical protein	Cyanothece sp. PCC 7425	Leptolyngbya boryana	Chlorogloeopsis fritschii	Oscillatoriales cyanobacterium MTP1	Leptolyngbya boryana dg5
TS0416	337974	338543	+	Mobile element protein	Pleurocapsa sp. PCC 7327	Oscillatoriales cyanobacterium JSC-12	Tolypothrix sp. PCC 7601	Tolypothrix campylonemoides VB511288	Fischerella sp. NIES-3754	HGT
TS0417	339780	338716	-	hypothetical protein	Fischerella sp. NIES-3754	cyanobacterium PCC 7702	Fischerella sp. NIES-3754	Microcoleus sp. PCC 7113	Microcoleus sp. PCC 7113	HGT
TS0418	340586	339852	-	cell division inhibitor	Oscillatoriales cyanobacterium JSC-12	Leptolyngbya boryana dg5	Leptolyngbya sp. NIES-2104	Leptolyngbya sp. NIES-3755	Planktothricoides sp. SR001
TS0420	341609	340920	-	hypothetical protein	Pleurocapsa sp. PCC 7319	Bacillus sp. SA2-6	Bacillus simplex	Bacillus bataviensis LMG 21833	Brevibacillus laterosporus PE36	HGT
TS0421	343865	341775	-	Adenylate cyclase (EC 4.6.1.1)	Oscillatoriales cyanobacterium JSC-12	Leptolyngbya boryana dg5	Leptolyngbya sp. NIES-3755	Leptolyngbya sp. NIES-2104	Pseudanabaena sp. PCC 7367
TS0422	344376	343909	-	hypothetical protein	Oscillatoriales cyanobacterium JSC-12	Leptolyngbya sp. NIES-3755	Leptolyngbya sp. NIES-2104	Leptolyngbya boryana dg5	Planktothricoides sp. SR001
TS0423	345796	344411	-	Putative hemagglutinin-related protein	Pleurocapsa sp. PCC 7327	Crinalium epipsammum PCC 9333	Oscillatoriales cyanobacterium JSC-12	Gloeocapsa sp. PCC 7428	Oscillatoria] sp. PCC 6506	HGT
TS0424	347119	346043	-	hypothetical protein	Nodosilinea nodulosa	Calothrix sp. PCC 6303	Calothrix sp. PCC 7507	Cyanothece sp. CCY0110	Oscillatoria nigro-viridis PCC 7112	HGT
TS0425	347907	347110	-	Putative hemagglutinin-related protein	Calothrix sp. PCC 7507	Nodosilinea nodulosa	Calothrix sp. PCC 6303	Cyanothece sp. CCY0110	Oscillatoria] sp. PCC 6506	HGT
TS0426	350876	348036	-	hypothetical protein	Thermococcus sp. EP1	Palaeococcus pacificus DY20341	Planktothricoides sp. SR001	candidate division Zixibacteria bacterium SM1_73	Acetohalobium arabaticum DSM 5501	HGT
TS0428	351276	351542	+	hypothetical protein	Oscillatoriales cyanobacterium JSC-12	Leptolyngbya sp. NIES-2104	Leptolyngbya sp. NIES-3755	Geitlerinema sp. PCC 7407	Leptolyngbya boryana dg5
TS0430	353553	353681	+	hypothetical protein	Cyanothece sp. PCC 7425	Leptolyngbya sp. PCC 7375	Acaryochloris marina	Acaryochloris marina	Microcoleus sp. PCC 7113
TS0431	353916	354581	+	hypothetical protein	Microcystis aeruginosa TAIHU98	Microcystis aeruginosa TAIHU98	Microcystis aeruginosa PCC 7806	Microcystis aeruginosa	Microcystis aeruginosa NIES-843	HGT
TS0432	354793	356016	+	Geranylgeranyl diphosphate reductase (EC 1.3.1.83)	Achromatium sp. WMS3	Microcystis aeruginosa NIES-843	Candidatus Achromatium palustre	Microcystis aeruginosa TAIHU98	Microcystis panniformis	HGT
TS0434	358230	358027	-	Excinuclease ABC subunit C	Leptolyngbya sp. O-77	Leptolyngbya sp. JSC-1	Prochlorothrix hollandica PCC 9006	Candidatus Magnetoovum chiemensis	Mesorhizobium alhagi CCNWXJ12-2
TS0435	358475	358687	+	hypothetical protein	Leptolyngbya sp. KIOST-1	Oscillatoria] sp. PCC 6506	Planktothrix agardhii	Microcystis aeruginosa PCC 9443	Microcystis aeruginosa PCC 9717
TS0436	359031	359894	+	hypothetical protein	Leptolyngbya sp. KIOST-1	Cyanothece sp. PCC 7822	Crocosphaera watsonii WH 0402	Cyanothece sp. PCC 8802	Crocosphaera watsonii WH 0401
TS0437	360978	360277	-	Alternative para-aminobenzoate biosynthesis enzyme CT610	Leptolyngbya sp. O-77	Leptolyngbya sp. JSC-1	Prochlorothrix hollandica PCC 9006	Candidatus Magnetoovum chiemensis	Diplosphaera colitermitum
TS0439	362193	362807	+	SAM-dependent methyltransferase	Microcystis aeruginosa TAIHU98	Microcystis aeruginosa TAIHU98	Microcystis aeruginosa PCC 7806	Microcystis aeruginosa	Microcystis aeruginosa NIES-843	HGT
TS0440	363047	363166	+	hypothetical protein	Microcystis aeruginosa NIES-843	Microcystis aeruginosa PCC 7806	Microcystis panniformis FACHB-1757	Microcystis aeruginosa NIES-843	Microcystis panniformis FACHB-1757	HGT
TS0442	364897	365790	+	hypothetical protein	Leptolyngbya sp. O-77	Leptolyngbya sp. JSC-1	Prochlorothrix hollandica PCC 9006	Candidatus Magnetoovum chiemensis	Thermosynechococcus elongatus BP-1
TS0443	365808	366413	+	hypothetical protein	Microcystis sp. T1-4	Microcystis sp. T1-4	Microcystis aeruginosa PCC 9701	Microcystis aeruginosa	Microcystis aeruginosa NIES-843	HGT
TS0445	366903	368033	+	Phage integrase	Microcystis aeruginosa PCC 9806	Microcystis aeruginosa NIES-44	Microcystis aeruginosa NIES-843	Microcystis aeruginosa PCC 9809	Microcystis aeruginosa PCC 9717	HGT
TS0446	368331	368065	-	hypothetical protein	Prochlorothrix hollandica PCC 9006	Leptolyngbya sp. JSC-1	Herpetosiphon geysericola	Methanosaeta concilii GP6	Leptolinea tardivitalis
TS0449	371157	371345	+	hypothetical protein	Leptolyngbya sp. O-77	Nodosilinea nodulosa	Lyngbya confervoides BDU141951	Leptolyngbya sp. KIOST-1	Lyngbya sp. PCC 8106
TS0450	371407	371676	+	hypothetical protein	Leptolyngbya sp. O-77	Oscillatoriales cyanobacterium JSC-12	Leptolyngbya sp. KIOST-1	Nodosilinea nodulosa	Lyngbya confervoides BDU141951
TS0452	372335	372622	+	hypothetical protein	Prochlorothrix hollandica PCC 9006	Candidatus Filomicrobium marinum	Mesorhizobium alhagi CCNWXJ12-2	Candidatus Magnetoovum chiemensis	Leptolinea tardivitalis	HGT
TS0454	375279	375761	+	hypothetical protein	Microcystis sp. T1-4	Microcystis aeruginosa PCC 9701	Microcystis aeruginosa	Microcystis aeruginosa NIES-843	Microcystis aeruginosa PCC 7941	HGT
TS0455	376098	377216	+	hypothetical protein	Candidatus Contendobacter odensis	Candidatus Contendobacter odensis Run_B_J11	Aphanizomenon flos-aquae 2012/KM1/D3	Candidatus Competibacter denitrificans Run_A_D11	Aphanizomenon flos-aquae 2012/KM1/D3	HGT
TS0456	377213	377425	+	Cytochrome P450	Microcystis aeruginosa PCC 9806	Microcystis aeruginosa NIES-44	Microcystis aeruginosa NIES-843	Microcystis aeruginosa PCC 9809	Microcystis aeruginosa PCC 9717	HGT
TS0458	379524	379342	-	hypothetical protein	Oscillatoriales cyanobacterium MTP1	Stanieria sp. NIES-3757	Lyngbya aestuarii BL J	Myxosarcina sp. GI1	Lyngbya sp. PCC 8106	HGT
TS0460	379893	380954	+	putative membrane protein	Oscillatoriales cyanobacterium JSC-12	Crinalium epipsammum	Crinalium epipsammum PCC 9333	Oscillatoriales cyanobacterium MTP1	Nostoc sp. NIES-3756	HGT
TS0463	382768	383121	+	Glutathione S-transferase (EC 2.5.1.18)	Oscillatoriales cyanobacterium JSC-12	Oscillatoria sp. PCC 10802	Lyngbya sp. PCC 8106	Trichodesmium erythraeum IMS101	Planktothrix	HGT
TS0464	383118	383321	+	Glutathione S-transferase (EC 2.5.1.18)	Oscillatoriales cyanobacterium JSC-12	Leptolyngbya boryana dg5	Leptolyngbya sp. NIES-3755	Leptolyngbya sp. NIES-2104	Leptolyngbya sp. NIES-3755
TS0465	385355	383382	-	Acetyl-CoA synthetase (EC 6.2.1.1)	Acaryochloris sp. CCMEE 5410	Acaryochloris marina MBIC11017	Oscillatoriales cyanobacterium JSC-12	Oscillatoriales cyanobacterium JSC-12	Nodosilinea nodulosa	HGT
TS0468	387116	391315	+	High-affinity carbon uptake protein Hat/HatR	Fischerella sp. PCC 9605	Fischerella muscicola	Mastigocladus laminosus UU774	Cylindrospermum stagnale PCC 7417	Calothrix sp. PCC 7507	HGT
TS0469	391296	392363	+	hypothetical protein	Fischerella sp. PCC 9605	Chlorogloeopsis fritschii	Gloeocapsa sp. PCC 7428	Fischerella sp. PCC 9339	Cylindrospermum stagnale PCC 7417	HGT
TS0470	392410	393057	+	hypothetical protein	Oscillatoriales cyanobacterium JSC-12	Oscillatoriales cyanobacterium JSC-12	Leptolyngbya sp. JSC-1	Oscillatoria nigro-viridis PCC 7112	Oscillatoriales cyanobacterium MTP1
TS0471	393150	393299	+	hypothetical protein	Nostoc sp. PCC 7107	Scytonema millei VB511283	Fischerella sp. PCC 9339	Hapalosiphon sp. MRB220	Fischerella muscicola	HGT
TS0472	393396	394076	+	hypothetical protein	Fischerella sp. PCC 9605	Oscillatoriales cyanobacterium JSC-12	Hassallia byssoidea VB512170	Chlorogloeopsis fritschii	Fischerella sp. JSC-11	HGT
TS0473	394073	395413	+	hypothetical protein	Oscillatoriales cyanobacterium JSC-12	Leptolyngbya sp. NIES-3755	Leptolyngbya sp. NIES-2104	Leptolyngbya boryana dg5	Geitlerinema sp. PCC 7407
TS0475	397167	396496	-	hypothetical protein	Oscillatoriales cyanobacterium JSC-12	Cylindrospermum stagnale PCC 7417	Fischerella muscicola	Mastigocladus laminosus UU774	Microcoleus sp. PCC 7113	HGT
TS0477	398503	397379	-	hypothetical protein	Oscillatoriales cyanobacterium JSC-12	Oscillatoriales cyanobacterium JSC-12	Leptolyngbya sp. O-77	Leptolyngbya sp. JSC-1	Trichodesmium erythraeum
TS0478	401660	398655	-	hypothetical protein	Lyngbya sp. PCC 8106	cyanobacterium endosymbiont of Epithemia turgida isolate EtSB Lake Yunoko	Myxococcus hansupus	candidate division WOR_1 bacterium DG_54_3	Halobacteroidaceae bacterium T328-2	HGT
TS0479	402841	401735	-	hypothetical protein	Leptolyngbya boryana dg5	Leptolyngbya sp. NIES-3755	Leptolyngbya sp. NIES-2104	Leptolyngbya sp. NIES-2104	Oscillatoria sp. PCC 10802
TS0480	406619	402912	-	hypothetical protein	Oscillatoriales cyanobacterium JSC-12	Leptolyngbya sp. O-77	Gloeocapsa sp. PCC 7428	Oscillatoria nigro-viridis PCC 7112	Oscillatoria] sp. PCC 6506
TS0481	406821	406702	-	hypothetical protein	Gloeocapsa sp. PCC 7428	Gloeocapsa sp. PCC 7428	Acinetobacter baumannii 45052_2	Acinetobacter baumannii 25493_4	Gordonia sihwensis	HGT
TS0484	407599	408465	+	Photosystem II stability/assembly factor HCF136/Ycf48	Cyanothece sp. PCC 7425	Leptolyngbya sp. PCC 7375	Microcoleus sp. PCC 7113	Microcoleus sp. PCC 7113	Rivularia sp. PCC 7116
TS0485	408734	408982	+	Cytochrome b559 alpha chain (PsbE)	Cyanothece sp. PCC 7425	Leptolyngbya sp. PCC 7375	Acaryochloris marina	Acaryochloris marina	Microcoleus sp. PCC 7113
TS0486	409004	409138	+	Cytochrome b559 beta chain (PsbF)	Leptolyngbya sp. JSC-1	Oscillatoriales cyanobacterium JSC-12	Leptolyngbya sp. NIES-3755	Leptolyngbya sp. O-77	Nostoc piscinale CENA21
TS0488	409292	409471	+	hypothetical protein	Leptolyngbya sp. JSC-1	Synechococcus sp. PCC 7336	Leptolyngbya sp. JSC-1	Acaryochloris sp. CCMEE 5410	Leptolyngbya sp. JSC-1
TS0489	409468	409614	+	hypothetical protein	Oscillatoriales cyanobacterium MTP1	Leptolyngbya sp. JSC-1	Microcoleus sp. PCC 7113	Microcoleus sp. PCC 7113	Crinalium epipsammum PCC 9333
TS0492	412054	412377	+	Arsenical resistance operon repressor	Chrysosporum ovalisporum	Dolichospermum circinale	Anabaena cylindrica PCC 7122	Nostoc sp. PCC 7524	'Nostoc azollae' 0708	HGT
TS0494	414100	415113	+	NAD-dependent glyceraldehyde-3-phosphate dehydrogenase (EC 1.2.1.12) for arsenate detoxification	Oscillatoriales cyanobacterium JSC-12	Leptolyngbya sp. NIES-2104	Leptolyngbya sp. NIES-3755	Leptolyngbya boryana dg5	Neosynechococcus sphagnicola sy1
TS0496	416650	417795	+	Arsenical-resistance protein ACR3	Oscillatoria] sp. PCC 6506	Oscillatoria nigro-viridis PCC 7112	Coleofasciculus chthonoplastes PCC 7420	Stanieria cyanosphaera PCC 7437	Oscillatoria nigro-viridis PCC 7112	HGT
TS0497	417812	418219	+	Arsenate reductase (EC 1.20.4.1) glutaredoxin-coupled, LMWP family	Oscillatoriales cyanobacterium JSC-12	Oscillatoria sp. PCC 10802	Oscillatoria nigro-viridis PCC 7112	Scytonema hofmanni] UTEX B 1581	Microcoleus sp. PCC 7113	HGT
TS0498	419552	418551	-	ABC transporter, permease protein 2 (cluster 11, riboflavin/purine nucleoside/unknown)	Oscillatoriales cyanobacterium JSC-12	Fischerella muscicola	Fischerella sp. JSC-11	Fischerella muscicola	Aliterella atlantica CENA595	HGT
TS0500	419805	420206	+	hypothetical protein	Oscillatoriales cyanobacterium JSC-12	Oscillatoriales cyanobacterium JSC-12	Oscillatoria] sp. PCC 6506	Gloeocapsa sp. PCC 7428	Moorea producens	HGT
TS0501	421151	420234	-	Nucleoside ABC transporter, permease protein 1	Oscillatoriales cyanobacterium JSC-12	Crinalium epipsammum PCC 9333	Gloeocapsa sp. PCC 7428	Gloeocapsa sp. PCC 7428	Calothrix sp. PCC 7507	HGT
TS0507	426055	427068	+	Cytochrome d ubiquinol oxidase subunit II (EC 1.10.3.-)	Oscillatoriales cyanobacterium JSC-12	Tolypothrix campylonemoides VB511288	Nostoc sp. NIES-3756	Scytonema tolypothrichoides VB-61278	Tolypothrix bouteillei VB521301	HGT
TS0509	427938	428561	+	hypothetical protein	Oscillatoriales cyanobacterium JSC-12	Chrysosporum ovalisporum	Moorea producens 3L	Nostoc sp. PCC 7120	Fischerella muscicola	HGT
TS0511	429539	429874	+	hypothetical protein	Arthrospira platensis	Arthrospira maxima	Arthrospira sp. TJSD091	Arthrospira sp. PCC 8005	Microcystis sp. T1-4	HGT
TS0512	430572	430934	+	Mobile element protein	Acaryochloris marina	Acaryochloris marina	Acaryochloris sp. CCMEE 5410	Scytonema millei VB511283	Acaryochloris marina	HGT
TS0513	431406	430924	-	Mobile element protein	Scytonema millei VB511283	Acaryochloris sp. CCMEE 5410	Synechocystis sp. PCC 7509	Gloeocapsa sp. PCC 7428	Acaryochloris marina	HGT
TS0515	431975	432160	+	hypothetical protein	Tolypothrix sp. PCC 7601	Fischerella muscicola	Tolypothrix sp. PCC 7601	Tolypothrix sp. PCC 7601	Hassallia byssoidea	HGT
TS0516	432252	432638	+	Type III restriction-modification system methylation subunit (EC 2.1.1.72)	Microcystis panniformis	Nostoc punctiforme PCC 73102	Microcystis aeruginosa PCC 9717	Scytonema tolypothrichoides VB-61278	Microcystis aeruginosa	HGT
TS0518	432973	433230	+	hypothetical protein	Scytonema tolypothrichoides VB-61278	Leptolyngbya boryana dg5	Oscillatoriales cyanobacterium JSC-12	Mastigocladus laminosus UU774	Tolypothrix campylonemoides VB511288
TS0519	433318	433719	+	Type III restriction-modification system methylation subunit (EC 2.1.1.72)	Nostoc sp. NIES-3756	Oscillatoria] sp. PCC 6506	Microcoleus vaginatus FGP-2	Calothrix sp. PCC 7103	Hassallia byssoidea VB512170	HGT
TS0520	433744	435447	+	hypothetical protein	Mastigocladopsis repens	Microcoleus vaginatus FGP-2	Fischerella sp. PCC 9605	Nodularia spumigena CCY9414	Nodularia spumigena CENA596	HGT
TS0523	436582	436767	+	hypothetical protein	Oscillatoriales cyanobacterium JSC-12	Fischerella muscicola	Fischerella sp. NIES-3754	Mastigocladopsis repens	Fischerella sp. JSC-11	HGT
TS0525	437799	437350	-	Transposase	Microcoleus sp. PCC 7113	Leptolyngbya sp. NIES-3755	Leptolyngbya sp. NIES-2104	Anabaena variabilis ATCC 29413	Nostoc punctiforme PCC 73102
TS0526	437974	437837	-	hypothetical protein	Oscillatoriales cyanobacterium JSC-12	Nostoc punctiforme PCC 73102	Nostoc sp. PCC 7524	Nostoc piscinale CENA21	Hassallia byssoidea VB512170	HGT
TS0527	438486	438010	-	Transposase	Oscillatoriales cyanobacterium JSC-12	Cyanothece sp. PCC 7425	Leptolyngbya sp. JSC-1	Leptolyngbya boryana dg5	Leptolyngbya sp. NIES-3755
TS0529	439628	440227	+	Type III restriction-modification system methylation subunit (EC 2.1.1.72)	Oscillatoriales cyanobacterium JSC-12	Leptolyngbya sp. O-77	Oscillatoriales cyanobacterium MTP1	Leptolyngbya sp. JSC-1	Microcoleus vaginatus FGP-2
TS0530	440224	440505	+	hypothetical protein	Hassallia byssoidea VB512170	Nodularia spumigena CENA596	Nodularia spumigena CCY9414	Nostoc punctiforme PCC 73102	Calothrix sp. PCC 7507	HGT
TS0531	440498	441223	+	hypothetical protein	Fischerella sp. PCC 9605	Tolypothrix sp. PCC 7601	Tolypothrix campylonemoides VB511288	Oscillatoria acuminata PCC 6304	Scytonema hofmanni] UTEX B 1581	HGT
TS0532	441208	441432	+	hypothetical protein	Oscillatoriales cyanobacterium JSC-12	Leptolyngbya sp. JSC-1	Leptolyngbya boryana dg5	Oscillatoria sp. PCC 10802	Leptolyngbya sp. NIES-3755
TS0533	441429	441761	+	hypothetical protein	Neosynechococcus sphagnicola sy1	Oscillatoriales cyanobacterium JSC-12	Leptolyngbya sp. JSC-1	Leptolyngbya boryana dg5	Leptolyngbya sp. NIES-2104
TS0534	441730	442131	+	hypothetical protein	Oscillatoriales cyanobacterium JSC-12	Leptolyngbya sp. O-77	Acaryochloris marina MBIC11017	Leptolyngbya sp. JSC-1	Cyanothece sp. PCC 7425
TS0536	444224	445720	+	hypothetical protein	Oscillatoriales cyanobacterium JSC-12	Oscillatoria sp. PCC 10802	Leptolyngbya boryana dg5	Nostoc sp. PCC 7120	Tolypothrix campylonemoides VB511288
TS0537	445918	446085	+	hypothetical protein	Scytonema millei VB511283	Cyanothece sp. PCC 7425	Pseudanabaena sp. 'Roaring Creek'	Synechococcus sp. PCC 7502	Leptolyngbya boryana dg5
TS0542	447889	448224	+	hypothetical protein	Anabaena cylindrica PCC 7122	Leptolyngbya boryana dg5	Leptolyngbya boryana	Myxosarcina sp. GI1	Leptolyngbya sp. PCC 7375
TS0543	448286	448444	+	hypothetical protein	Oscillatoriales cyanobacterium JSC-12	Leptolyngbya boryana dg5	Leptolyngbya sp. NIES-2104	Leptolyngbya sp. NIES-3755	Oscillatoria sp. PCC 10802
TS0545	450105	449971	-	hypothetical protein	Oscillatoriales cyanobacterium JSC-12	Microcystis aeruginosa NIES-44	Microcystis aeruginosa NIES-44	Microcystis aeruginosa NIES-44	Microcystis aeruginosa NIES-843	HGT
TS0546	450443	450330	-	hypothetical protein	Oscillatoriales cyanobacterium JSC-12	Gloeocapsa sp. PCC 7428	Hassallia byssoidea VB512170	Tolypothrix campylonemoides VB511288	Leptolyngbya sp. O-77
TS0547	451835	450651	-	Cysteine desulfurase (EC 2.8.1.7)	Coleofasciculus chthonoplastes PCC 7420	Microcoleus sp. PCC 7113	Aliterella atlantica CENA595	Microcoleus sp. PCC 7113	Anabaena sp. 90	HGT
TS0550	453454	453098	-	hypothetical protein	Oscillatoriales cyanobacterium JSC-12	Leptolyngbya sp. JSC-1	Leptolyngbya sp. O-77	Leptolyngbya sp. NIES-2104	Scytonema millei VB511283
TS0551	453597	453457	-	hypothetical protein	Oscillatoria] sp. PCC 6506	Microcoleus vaginatus	Oscillatoria nigro-viridis	Cylindrospermum stagnale PCC 7417	Tolypothrix sp. PCC 7601	HGT
TS0552	453743	453925	+	hypothetical protein	Aliterella atlantica CENA595	Cyanothece sp. PCC 7822	Pleurocapsa sp. PCC 7327	Gloeocapsa sp. PCC 7428	Microcoleus sp. PCC 7113	HGT
TS0553	454215	455027	+	Xanthine dehydrogenase, FAD binding subunit (EC 1.17.1.4)	Oscillatoriales cyanobacterium JSC-12	Leptolyngbya sp. NIES-3755	Leptolyngbya boryana dg5	Geitlerinema sp. PCC 7407	Leptolyngbya sp. NIES-2104
TS0554	455185	455799	+	Xanthine dehydrogenase iron-sulfur subunit (EC 1.17.1.4) / Xanthine dehydrogenase, molybdenum binding subunit (EC 1.17.1.4)	Oscillatoriales cyanobacterium JSC-12	Crinalium epipsammum PCC 9333	Scytonema millei	Fischerella muscicola	Chroococcidiopsis thermalis PCC 7203	HGT
TS0555	455757	457280	+	Xanthine dehydrogenase iron-sulfur subunit (EC 1.17.1.4) / Xanthine dehydrogenase, molybdenum binding subunit (EC 1.17.1.4)	Oscillatoriales cyanobacterium JSC-12	Microcoleus sp. PCC 7113	Planktothrix agardhii	Planktothrix agardhii	Planktothrix rubescens	HGT
TS0557	458308	459300	+	Ferredoxin--sulfite reductase (EC 1.8.7.1)	Oscillatoriales cyanobacterium JSC-12	Geitlerinema sp. PCC 7407	Leptolyngbya boryana dg5	Oscillatoriales cyanobacterium MTP1	Microcoleus vaginatus FGP-2
TS0558	459360	460274	+	Ferredoxin--sulfite reductase (EC 1.8.7.1)	Leptolyngbya sp. NIES-3755	Leptolyngbya boryana dg5	Leptolyngbya sp. JSC-1	Gloeocapsa sp. PCC 7428	Leptolyngbya sp. NIES-2104
TS0559	460352	461110	+	16S rRNA (uracil(1498)-N(3))-methyltransferase (EC 2.1.1.193)	Oscillatoriales cyanobacterium JSC-12	Leptolyngbya sp. JSC-1	Scytonema hofmanni] UTEX B 1581	Leptolyngbya boryana dg5	Hassallia byssoidea VB512170
TS0561	462633	463049	+	hypothetical protein	Oscillatoriales cyanobacterium JSC-12	Tolypothrix campylonemoides VB511288	Mastigocladus laminosus UU774	Hapalosiphon sp. MRB220	Nostoc punctiforme PCC 73102	HGT
TS0562	463801	463061	-	hypothetical protein	Coleofasciculus chthonoplastes PCC 7420	Pleurocapsa sp. PCC 7327	Cyanothece sp. PCC 7822	Moorea producens 3L	Oscillatoria] sp. PCC 6506	HGT
TS0563	464013	465848	+	Hemolysin activation/secretion protein	Coleofasciculus chthonoplastes PCC 7420	Pleurocapsa sp. PCC 7327	Moorea producens 3L	Lyngbya aestuarii BL J	Lyngbya sp. PCC 8106	HGT
TS0564	466126	466395	+	hypothetical protein	Leptolyngbya sp. NIES-3755	Geitlerinema sp. PCC 7407	Oscillatoriales cyanobacterium JSC-12	Leptolyngbya sp. NIES-2104	Leptolyngbya boryana dg5
TS0566	468297	467344	-	Dihydropteroate synthase (EC 2.5.1.15)	Leptolyngbya sp. JSC-1	Oscillatoria sp. PCC 10802	Microcoleus sp. PCC 7113	Oscillatoria acuminata PCC 6304	Microcoleus vaginatus FGP-2
TS0567	469401	468316	-	Na+/H+ antiporter	Coleofasciculus chthonoplastes PCC 7420	Leptolyngbya sp. JSC-1	Microcoleus sp. PCC 7113	Mastigocladopsis repens	Gloeocapsa sp. PCC 7428
TS0568	469904	469428	-	Na+/H+ antiporter	Oscillatoriales cyanobacterium JSC-12	Oscillatoriales cyanobacterium JSC-12	Microcoleus vaginatus FGP-2	Oscillatoria nigro-viridis PCC 7112	Kamptonema	HGT
TS0570	470839	471291	+	N-acetylornithine aminotransferase (EC 2.6.1.11)	Oscillatoria nigro-viridis PCC 7112	Oscillatoriales cyanobacterium JSC-12	Aliterella atlantica CENA595	Microcoleus vaginatus FGP-2	Crinalium epipsammum PCC 9333	HGT
TS0571	472983	471553	-	Amidohydrolase	Leptolyngbya sp. NIES-2104	Leptolyngbya boryana dg5	Nostoc sp. NIES-3756	Scytonema hofmanni] UTEX B 1581	Nostoc piscinale CENA21
TS0572	473004	473234	+	hypothetical protein	Nodosilinea nodulosa	Roseiflexus sp. RS-1	Meiothermus ruber	Meiothermus ruber H328	Methylococcaceae bacterium 73a	HGT
TS0573	473387	474844	+	hypothetical protein	Neosynechococcus sphagnicola sy1	Crinalium epipsammum PCC 9333	Geitlerinema sp. PCC 7407	Microcoleus sp. PCC 7113	Lyngbya sp. PCC 8106
TS0574	475886	475224	-	Mobile element protein	cyanobacterium PCC 7702	Tolypothrix bouteillei VB521301	Scytonema hofmanni PCC 7110	Chlorogloeopsis fritschii	Nostoc sp. PCC 7524	HGT
TS0576	477163	476555	-	SSU ribosomal protein S4p (S9e) @ SSU ribosomal protein S4p (S9e), zinc-independent	Oscillatoriophycideae	Myxococcus hansupus	Pseudomonas sp. PH1b	Pseudomonas protegens Cab57	Bordetella bronchiseptica	HGT
TS0577	477517	477672	+	hypothetical protein	Chamaesiphon minutus	Chamaesiphon minutus PCC 6605	Leptolyngbya sp. NIES-2104	Candidatus Contendobacter odensis Run_B_J11	Leptolyngbya sp. NIES-3755
TS0578	477754	478689	+	hypothetical protein	Synechocystis sp. PCC 7509	Leptolyngbya sp. NIES-2104	Leptolyngbya sp. NIES-2104	Chamaesiphon minutus PCC 6605	Microcystis aeruginosa
TS0582	481423	481527	+	Protein translocase membrane subunit SecG	Coleofasciculus chthonoplastes PCC 7420	Aliterella atlantica CENA595	Anabaena variabilis ATCC 29413	Geitlerinema sp. PCC 7407	Oscillatoria sp. PCC 10802	HGT
TS0583	481542	481655	+	Protein translocase membrane subunit SecG	Microcoleus vaginatus FGP-2	Oscillatoria nigro-viridis PCC 7112	Oscillatoriales cyanobacterium JSC-12	Oscillatoriales cyanobacterium MTP1	Leptolyngbya boryana dg5
TS0584	481687	482007	+	hypothetical protein	Calothrix sp. PCC 7103	cyanobacterium PCC 7702	Microcoleus sp. PCC 7113	Anabaena cylindrica PCC 7122	Cyanothece sp. PCC 7425	HGT
TS0585	484186	482576	-	Serine/threonine kinase	Oscillatoriales cyanobacterium JSC-12	Leptolyngbya sp. JSC-1	Leptolyngbya sp. NIES-3755	Geitlerinema sp. PCC 7407	Leptolyngbya boryana dg5
TS0587	484762	484649	-	hypothetical protein	Oscillatoriales cyanobacterium JSC-12	Leptolyngbya sp. NIES-2104	Leptolyngbya boryana dg5	Oscillatoria sp. SU1	Prochlorothrix hollandica PCC 9006
TS0588	485464	485273	-	hypothetical protein	Neosynechococcus sphagnicola sy1	Neosynechococcus sphagnicola	Oscillatoria sp. PCC 10802	Oscillatoriales cyanobacterium JSC-12	Leptolyngbya sp. JSC-1
TS0589	487138	485927	-	Cysteine desulfurase (EC 2.8.1.7)	Geitlerinema sp. PCC 7407	Leptolyngbya sp. PCC 7376	Rhodopirellula baltica SH28	Rhodopirellula europaea 6C	Rhodopirellula europaea SH398	HGT
TS0590	487731	487321	-	hypothetical protein	Oscillatoria] sp. PCC 6506	Oscillatoriales cyanobacterium JSC-12	Oscillatoria nigro-viridis	Oscillatoriales cyanobacterium MTP1	Microcoleus vaginatus FGP-2	HGT
TS0591	488224	489915	+	Potassium channel protein	Oscillatoria sp. PCC 10802	Oscillatoria acuminata PCC 6304	Cylindrospermum stagnale PCC 7417	Oscillatoriales cyanobacterium JSC-12	Oscillatoriales cyanobacterium JSC-12	HGT
TS0592	491222	490095	-	Rossmann fold nucleotide-binding protein Smf possibly involved in DNA uptake	Oscillatoriales cyanobacterium JSC-12	Crinalium epipsammum PCC 9333	Leptolyngbya sp. NIES-2104	Leptolyngbya boryana dg5	Leptolyngbya sp. NIES-2104
TS0593	491448	491263	-	hypothetical protein	Fischerella muscicola	Scytonema tolypothrichoides VB-61278	Fischerella sp. PCC 9605	Fischerella sp. JSC-11	Fischerella sp. NIES-3754	HGT
TS0594	492456	492572	+	hypothetical protein	Oscillatoriales cyanobacterium JSC-12	Oscillatoria sp. PCC 10802	Leptolyngbya sp. JSC-1	Chroococcidiopsis thermalis PCC 7203	Scytonema millei VB511283
TS0597	493815	495890	+	Squalene---hopene cyclase (EC 5.4.99.17) @ Squalene---hopanol cyclase (EC 4.2.1.129)	Calothrix sp. PCC 7507	Leptolyngbya sp. NIES-2104	Leptolyngbya sp. NIES-2104	Leptolyngbya boryana dg5	Mastigocoleus testarum BC008
TS0598	496011	496148	+	hypothetical protein	Oscillatoriales cyanobacterium JSC-12	Oscillatoria sp. PCC 10802	Oscillatoria] sp. PCC 6506	Hassallia byssoidea VB512170	Chrysosporum ovalisporum	HGT
TS0600	496495	497013	+	Peptide-methionine (S)-S-oxide reductase MsrA (EC 1.8.4.11)	Fischerella sp. PCC 9605	Chlorogloeopsis fritschii	Stanieria sp. NIES-3757	Stanieria cyanosphaera PCC 7437	Crinalium epipsammum PCC 9333	HGT
TS0601	497458	497330	-	hypothetical protein	Oscillatoriales cyanobacterium JSC-12	Oscillatoria sp. PCC 10802	Leptolyngbya sp. NIES-3755	Leptolyngbya sp. NIES-2104	Crinalium epipsammum PCC 9333
TS0603	497762	498205	+	hypothetical protein	Oscillatoriales cyanobacterium JSC-12	Coleofasciculus chthonoplastes	Microcoleus sp. PCC 7113	Microcoleus sp. PCC 7113	Nostoc sp. NIES-3756	HGT
TS0605	498634	499128	+	Mobile element protein	Oscillatoriales cyanobacterium JSC-12	Leptolyngbya sp. NIES-2104	Leptolyngbya boryana dg5	Leptolyngbya sp. NIES-3755	Leptolyngbya sp. O-77
TS0606	499152	499304	+	hypothetical protein	Planktothricoides sp. SR001	Moorea producens	Moorea producens 3L	Leptolyngbya sp. O-77	Kamptonema
TS0608	500921	499944	-	hypothetical protein	Aliterella atlantica CENA595	Hapalosiphon sp. MRB220	Mastigocladus laminosus UU774	Neosynechococcus sphagnicola sy1	Fischerella sp. PCC 9605
TS0610	501555	501142	-	hypothetical protein	Scytonema tolypothrichoides VB-61278	Tolypothrix campylonemoides VB511288	cyanobacterium PCC 7702	Anabaena variabilis ATCC 29413	Nostoc sp. PCC 7120	HGT
TS0612	502331	502756	+	MutT/nudix family protein	Oscillatoriales cyanobacterium JSC-12	Leptolyngbya sp. JSC-1	Anabaena sp. PCC 7108	Nodularia spumigena CENA596	Calothrix sp. PCC 6303
TS0613	503188	502793	-	3-methyl-2-oxobutanoate hydroxymethyltransferase (EC 2.1.2.11)	Leptolyngbya sp. JSC-1	Oscillatoriales cyanobacterium JSC-12	Leptolyngbya sp. PCC 6406	Leptolyngbya boryana dg5	Nodosilinea nodulosa
TS0615	504945	503701	-	hypothetical protein	Chamaesiphon minutus	Chamaesiphon minutus PCC 6605	Leptolyngbya sp. NIES-2104	Candidatus Contendobacter odensis Run_B_J11	Leptolyngbya sp. NIES-3755
TS0616	505494	505189	-	hypothetical protein	Synechocystis sp. PCC 7509	Leptolyngbya sp. NIES-2104	Chamaesiphon minutus PCC 6605	Microcystis aeruginosa	Rubidibacter lacunae
TS0617	505557	506843	+	Adenosylhomocysteinase (EC 3.3.1.1)	Microcystis aeruginosa TAIHU98	Microcystis aeruginosa TAIHU98	Microcystis aeruginosa PCC 7806	Microcystis aeruginosa	Microcystis aeruginosa NIES-843	HGT
TS0618	507193	507321	+	hypothetical protein	Microcystis aeruginosa NIES-843	Microcystis aeruginosa PCC 7806	Microcystis panniformis FACHB-1757	Microcystis aeruginosa NIES-843	Microcystis panniformis FACHB-1757	HGT
TS0621	509411	508965	-	Alkyl hydroperoxide reductase subunit C-like protein	Acaryochloris marina MBIC11017	Calothrix sp. PCC 7507	Pseudanabaena sp. PCC 6802	Scytonema hofmanni] UTEX B 1581	Nostoc piscinale CENA21	HGT
TS0622	509736	510026	+	hypothetical protein	Cylindrospermopsis raciborskii CS-505	Synechococcus sp. PCC 6312	Lyngbya confervoides BDU141951	Pseudanabaena biceps	Halothece sp. PCC 7418	HGT
TS0623	510473	510300	-	hypothetical protein	Lyngbya confervoides BDU141951	Synechococcus sp. PCC 6312	Fischerella sp. NIES-3754	Planktothrix agardhii NIVA-CYA 126/8	Mastigocladopsis repens	HGT
TS0625	512189	511062	-	L,L-diaminopimelate aminotransferase (EC 2.6.1.83), DapL2 type	Oscillatoriales cyanobacterium JSC-12	Scytonema tolypothrichoides VB-61278	Chroococcidiopsis thermalis PCC 7203	Calothrix sp. PCC 7507	Scytonema hofmanni PCC 7110	HGT
TS0626	513402	512173	-	Glycerol dehydrogenase (EC 1.1.1.6)	Fischerella sp. PCC 9339	Chroococcidiopsis thermalis PCC 7203	Gloeocapsa sp. PCC 7428	Gloeocapsa sp. PCC 7428	Gloeocapsa sp. PCC 7428	HGT
TS0627	514135	513611	-	hypothetical protein	Leptolyngbya sp. JSC-1	Gloeocapsa sp. PCC 7428	Leptolyngbya sp. JSC-1	Nodularia spumigena CCY9414	Nodularia spumigena CCY9414
TS0628	514582	514160	-	TPR-repeat protein, specific for cyanobacteria	Pseudanabaena sp. PCC 6802	Acaryochloris marina MBIC11017	Calothrix sp. PCC 7507	Myxosarcina sp. GI1	Scytonema hofmanni] UTEX B 1581	HGT
TS0629	515039	514683	-	probable iron binding protein from the HesB_IscA_SufA family	Oscillatoria] sp. PCC 6506	Hassallia byssoidea VB512170	Gloeocapsa sp. PCC 7428	Desulfobacter postgatei 2ac9	Desulfobacter vibrioformis	HGT
TS0631	515390	517036	+	FIG00871239: hypothetical protein	Oscillatoriales cyanobacterium JSC-12	Synechococcus sp. PCC 6312	Scytonema tolypothrichoides VB-61278	Calothrix sp. PCC 7507	Chroococcidiopsis thermalis PCC 7203	HGT
TS0632	518763	517213	-	Two-component system sensor histidine kinase	Anabaena cylindrica	Nodularia spumigena CENA596	Microcystis	Scytonema hofmanni PCC 7110	Calothrix sp. 336/3	HGT
TS0633	519042	518941	-	hypothetical protein	Nodularia spumigena CENA596	Calothrix sp. 336/3	Scytonema hofmanni PCC 7110	Arthrobacter castelli	Methylogaea oryzae	HGT
TS0634	519104	519331	+	hypothetical protein	Leptolyngbya sp. NIES-3755	Cyanothece sp. PCC 7425	Leptolyngbya sp. KIOST-1	Chlorogloeopsis fritschii	Nostoc sp. NIES-3756
TS0636	519466	520230	+	hypothetical protein	Oscillatoriales cyanobacterium JSC-12	Leptolyngbya sp. PCC 7376	Oscillatoria acuminata PCC 6304	Gloeocapsa sp. PCC 7428	Leptolyngbya sp. O-77
TS0637	521824	520337	-	DNA helicase (Rad25 homolog)	Oscillatoriales cyanobacterium JSC-12	Leptolyngbya sp. PCC 7376	Kamptonema	Aliterella atlantica CENA595	Mastigocladopsis repens
TS0639	522564	523331	+	hypothetical protein	Synechococcus sp. PCC 7002	Gloeocapsa sp. PCC 7428	Synechococcus sp. PCC 73109	Synechococcus sp. NKBG042902	Tolypothrix campylonemoides VB511288	HGT
TS0641	524917	526041	+	hypothetical protein	Leptolyngbya boryana dg5	Gloeocapsa sp. PCC 7428	Acaryochloris marina MBIC11017	Acaryochloris sp. CCMEE 5410	Microchaete sp. PCC 7126
TS0644	528345	530990	+	hypothetical protein	Oscillatoriales cyanobacterium JSC-12	Oscillatoriales cyanobacterium JSC-12	Leptolyngbya sp. PCC 7376	Synechococcus sp. PCC 7002	Synechococcus sp. NKBG042902
TS0646	532532	531351	-	1-deoxy-D-xylulose 5-phosphate reductoisomerase (EC 1.1.1.267)	Oscillatoriales cyanobacterium JSC-12	Leptolyngbya sp. NIES-3755	Leptolyngbya sp. NIES-2104	Leptolyngbya boryana dg5	Aliterella atlantica CENA595
TS0647	532627	533916	+	Esterase/lipase/thioesterase	Chlorogloeopsis fritschii	Stanieria sp. NIES-3757	Fischerella sp. JSC-11	Hapalosiphon sp. MRB220	Fischerella sp. PCC 9431	HGT
TS0651	540721	540380	-	Sepiapterin reductase (EC 1.1.1.153)	Oscillatoriales cyanobacterium JSC-12	Cylindrospermum stagnale PCC 7417	Neosynechococcus sphagnicola sy1	Pseudanabaena sp. PCC 7367	Acaryochloris marina MBIC11017
TS0652	541104	540760	-	hypothetical protein	Oscillatoriales cyanobacterium JSC-12	Oscillatoriales cyanobacterium JSC-12	Leptolyngbya sp. O-77	Anabaena variabilis ATCC 29413	Nostoc sp. PCC 7120
TS0654	541386	541511	+	hypothetical protein	Oscillatoriales cyanobacterium JSC-12	Oscillatoriales cyanobacterium JSC-12	Leptolyngbya sp. O-77	Microcoleus sp. PCC 7113	Cyanothece sp. PCC 7425
TS0657	543701	542661	-	Long-chain acyl-[acyl-carrier-protein] reductase (EC 1.2.1.80)	Oscillatoriales cyanobacterium JSC-12	Oscillatoriales cyanobacterium JSC-12	Geitlerinema sp. PCC 7407	Microcoleus sp. PCC 7113	Coleofasciculus chthonoplastes PCC 7420	HGT
TS0659	545054	545905	+	ABC transporter, permease protein 2 (cluster 1, maltose/g3p/polyamine/iron)	Oscillatoriales cyanobacterium JSC-12	Geitlerinema sp. PCC 7407	Geitlerinema sp. PCC 7407	Scytonema millei VB511283	Chroococcidiopsis thermalis PCC 7203	HGT
TS0662	548566	548201	-	hypothetical protein	Microcystis sp. T1-4	Microcystis sp. T1-4	Microcystis aeruginosa PCC 9701	Microcystis aeruginosa	Microcystis aeruginosa NIES-843	HGT
TS0664	549984	550448	+	hypothetical protein	Microcystis aeruginosa PCC 9806	Microcystis aeruginosa NIES-44	Microcystis aeruginosa NIES-843	Microcystis aeruginosa PCC 9809	Microcystis aeruginosa PCC 9717	HGT
TS0665	550435	550779	+	hypothetical protein	Methylosarcina fibrata	Vibrio splendidus	Thiothrix lacustris	Nocardia nova	Streptomyces sp. PBH53	HGT
TS0666	550904	551239	+	hypothetical protein	Achromatium sp. WMS3	Microcystis aeruginosa NIES-843	Candidatus Achromatium palustre	Microcystis aeruginosa TAIHU98	Microcystis panniformis	HGT
TS0667	551506	551372	-	hypothetical protein	Microcystis aeruginosa TAIHU98	Microcystis aeruginosa TAIHU98	Microcystis aeruginosa PCC 7806	Microcystis aeruginosa	Microcystis aeruginosa NIES-843	HGT
TS0668	551506	553398	+	hypothetical protein	Leptolyngbya sp. NIES-3755	Leptolyngbya sp. NIES-3755	Oscillatoriales cyanobacterium JSC-12	Leptolyngbya boryana dg5	Synechocystis sp. PCC 7509
TS0669	553464	554075	+	Dihydroflavonol-4-reductase (EC 1.1.1.219)	Candidatus Entotheonella sp. TSY1	Oscillatoriales cyanobacterium JSC-12	Nitrosococcus oceani	Leptolyngbya sp. NIES-3755	Candidatus Glomeribacter gigasporarum BEG34
TS0670	554036	554293	+	Dihydroflavonol-4-reductase (EC 1.1.1.219)	Gloeocapsa sp. PCC 7428	Acaryochloris sp. CCMEE 5410	Scytonema millei VB511283	Acaryochloris marina	Leptolyngbya boryana dg5
TS0671	554290	554478	+	Dihydroflavonol-4-reductase (EC 1.1.1.219)	Acaryochloris marina	Acaryochloris marina	Acaryochloris sp. CCMEE 5410	Scytonema millei VB511283	Acaryochloris marina	HGT
TS0672	555625	554471	-	hypothetical protein	Pseudanabaena sp. PCC 6802	Phormidesmis priestleyi Ana	Leptolyngbya sp. Heron Island J	Leptolyngbya sp. Heron Island J	Scytonema tolypothrichoides
TS0673	555998	555831	-	hypothetical protein	Phormidesmis priestleyi Ana	Leptolyngbya sp. Heron Island J	Leptolyngbya sp. Heron Island J	Acaryochloris sp. CCMEE 5410	Leptolyngbya sp. Heron Island J
TS0675	556415	556966	+	FIG022979: MoxR-like ATPases	Leptolyngbya sp. O-77	Prochlorothrix hollandica PCC 9006	Leptolyngbya sp. JSC-1	Leptolinea tardivitalis	Mesorhizobium alhagi CCNWXJ12-2
TS0677	558420	557434	-	ADP-ribosylglycohydrolase family protein	Leptolyngbya sp. O-77	Nodosilinea nodulosa	Lyngbya confervoides BDU141951	Leptolyngbya sp. KIOST-1	Limnoraphis robusta CS-951
TS0678	559059	558436	-	FIG00814129: Possible chaperone	Leptolyngbya sp. JSC-1	Leptolyngbya sp. PCC 6406	Leptolyngbya sp. Heron Island J	Acaryochloris sp. CCMEE 5410	Leptolyngbya sp. Heron Island J
TS0679	559646	559056	-	Phosphopantetheine adenylyltransferase (EC 2.7.7.3)	Oscillatoriales cyanobacterium JSC-12	Spirulina subsalsa	Synechococcus sp. JA-2-3B'a(2-13)	Pseudanabaena sp. PCC 6802	Prochlorothrix hollandica PCC 9006	HGT
TS0680	559882	559724	-	hypothetical protein	Pseudanabaena biceps PCC 7429	Synechococcus sp. PCC 7335	Synechococcus sp. PCC 7335	Acidiphilium sp. JA12-A1	Acidiphilium angustum	HGT
TS0682	561667	561053	-	hypothetical protein	Scytonema millei VB511283	Synechocystis sp. PCC 7509	Leptolyngbya boryana dg5	Leptolyngbya boryana dg5	Acaryochloris sp. CCMEE 5410
TS0683	562061	561630	-	Mobile element protein	Acaryochloris marina	Synechocystis sp. PCC 7509	Scytonema millei VB511283	Acaryochloris marina	Leptolyngbya boryana dg5
TS0684	563540	562671	-	hypothetical protein	Leptolyngbya sp. O-77	Leptolyngbya sp. O-77	Cyanothece sp. PCC 7425	Cyanothece sp. PCC 7425	Cyanothece sp. PCC 7425
TS0685	563716	563982	+	hypothetical protein	Leptolyngbya sp. O-77	Leptolyngbya sp. O-77	Leptolyngbya sp. O-77	Rubidibacter lacunae	Leptolyngbya sp. PCC 6406
TS0688	565676	565077	-	tRNA-(ms[2]io[6]A)-hydroxylase	Oscillatoriales cyanobacterium JSC-12	Leptolyngbya sp. NIES-3755	Crinalium epipsammum PCC 9333	Leptolyngbya boryana	Leptolyngbya sp. NIES-2104
TS0691	568252	568428	+	hypothetical protein	Desulfomonile tiedjei DSM 6799	Saccharomonospora paurometabolica	Candidatus Gottesmanbacteria bacterium GW2011_GWA1_43_11	Microgenomates group bacterium GW2011_GWA2_47_8	Bradyrhizobium sp. CCGE-LA001	HGT
TS0692	568520	568975	+	RNA-binding protein	Desulfomonile tiedjei DSM 6799	Saccharomonospora paurometabolica	Candidatus Gottesmanbacteria bacterium GW2011_GWA1_43_11	candidate division Zixibacteria bacterium RBG-1	Chthonomonas calidirosea	HGT
TS0695	571896	571414	-	hypothetical protein	Desulfomonile tiedjei DSM 6799	Chthonomonas calidirosea	Chthonomonas calidirosea	Parcubacteria group bacterium GW2011_GWA2_43_9b	Legionella massiliensis	HGT
TS0696	572681	571884	-	hypothetical protein	Desulfomonile tiedjei DSM 6799	Candidatus Gottesmanbacteria bacterium GW2011_GWA1_43_11	Candidatus Gottesmanbacteria bacterium GW2011_GWA1_34_13	Saccharomonospora paurometabolica	candidate division TM6 bacterium GW2011_GWF2_38_10	HGT
TS0702	577878	577441	-	hypothetical protein	Microcoleus vaginatus FGP-2	Oscillatoria nigro-viridis PCC 7112	Neosynechococcus sphagnicola sy1	Aphanizomenon flos-aquae	Oscillatoria] sp. PCC 6506
TS0703	578477	577875	-	RNA polymerase sigma factor RpoE	Nostoc piscinale CENA21	Neosynechococcus sphagnicola sy1	Anabaena variabilis ATCC 29413	Oscillatoria nigro-viridis PCC 7112	Microcoleus vaginatus FGP-2
TS0705	579250	580251	+	Undecaprenyl-phosphate galactosephosphotransferase (EC 2.7.8.6)	Leptolyngbya sp. JSC-1	Anabaena variabilis ATCC 29413	Neosynechococcus sphagnicola sy1	Gloeobacter violaceus PCC 7421	Gloeobacter kilaueensis JS1
TS0706	581197	580352	-	hypothetical protein	Nostoc piscinale CENA21	Microcystis aeruginosa PCC 7941	Microcystis aeruginosa PCC 9808	Oscillatoria nigro-viridis PCC 7112	Microcystis aeruginosa PCC 9807	HGT
TS0707	581711	583072	+	hypothetical protein	Microcystis sp. T1-4	Microcystis aeruginosa NIES-44	Microcystis aeruginosa PCC 9809	Microcystis aeruginosa PCC 9432	Microcystis aeruginosa PCC 9807	HGT
TS0708	583286	584068	+	DnaK-like chaperone protein slr0086	Oscillatoriales cyanobacterium JSC-12	Oscillatoriales cyanobacterium JSC-12	Chlorogloeopsis fritschii	Fischerella muscicola	Fischerella sp. JSC-11	HGT
TS0709	584107	584886	+	DnaK-like chaperone protein slr0086	Hapalosiphon sp. MRB220	Fischerella sp. PCC 9605	Fischerella sp. PCC 9431	Pseudanabaena sp. PCC 6802	Mastigocoleus testarum BC008	HGT
TS0710	584905	585096	+	hypothetical protein	Crocosphaera watsonii WH 8501	Crocosphaera watsonii WH 0005	Phormidium sp. OSCR	Oscillatoria acuminata PCC 6304	Trichodesmium erythraeum IMS101	HGT
TS0712	585228	586076	+	Photosystem I biogenesis protein BtpA	Oscillatoria acuminata PCC 6304	Leptolyngbya sp. O-77	Spirulina subsalsa	Rubidibacter lacunae KORDI 51-2	Oscillatoriales cyanobacterium JSC-12
TS0713	586087	586539	+	hypothetical protein	Fischerella muscicola	Fischerella sp. NIES-3754	Fischerella muscicola	Fischerella sp. PCC 9339	Nostoc punctiforme PCC 73102	HGT
TS0714	586765	587748	+	hypothetical protein	Phormidesmis priestleyi Ana	Calothrix sp. 336/3	Scytonema hofmanni PCC 7110	Fischerella sp. NIES-3754	Tolypothrix bouteillei VB521301
TS0716	587978	588187	+	hypothetical protein	Gloeocapsa sp. PCC 7428	Stanieria cyanosphaera PCC 7437	Aliterella atlantica CENA595	Mastigocladopsis repens	Oscillatoriales cyanobacterium JSC-12	HGT
TS0718	588769	589563	+	SSU ribosomal protein S2p (SAe)	Leptolyngbya boryana	Oscillatoriales cyanobacterium JSC-12	Geitlerinema sp. PCC 7407	Gloeocapsa sp. PCC 7428	Leptolyngbya sp. NIES-2104
TS0720	590628	591191	+	Zinc metalloprotease	Oscillatoria] sp. PCC 6506	Oscillatoriales cyanobacterium JSC-12	Microcoleus vaginatus FGP-2	Crinalium epipsammum PCC 9333	Oscillatoria nigro-viridis PCC 7112
TS0721	591152	592132	+	Zinc metalloprotease	Oscillatoria] sp. PCC 6506	Leptolyngbya sp. O-77	Oscillatoria sp. PCC 10802	Crinalium epipsammum PCC 9333	Microcoleus sp. PCC 7113
TS0723	592455	593129	+	Phycobiliprotein lyase, HEAT subunit	Microcoleus vaginatus	Chlorogloeopsis fritschii	Limnoraphis robusta CS-951	Lyngbya sp. PCC 8106	Lyngbya sp. PCC 8106	HGT
TS0725	594095	593970	-	hypothetical protein	Fischerella sp. PCC 9605	Tolypothrix bouteillei VB521301	Fischerella muscicola	Tolypothrix campylonemoides VB511288	Chlorogloeopsis fritschii	HGT
TS0726	594711	594097	-	hypothetical protein	Leptolyngbya sp. PCC 6406	Prochlorothrix hollandica PCC 9006	Leptolyngbya sp. PCC 7375	Leptolyngbya sp. Heron Island J	Nodosilinea nodulosa
TS0727	595171	594674	-	Mobile element protein	Oscillatoriales cyanobacterium JSC-12	Kamptonema	Leptolyngbya sp. NIES-2104	Scytonema hofmanni] UTEX B 1581	Leptolyngbya sp. NIES-2104
TS0728	595793	595311	-	Mobile element protein	Fischerella muscicola	Oscillatoriales cyanobacterium JSC-12	Calothrix sp. PCC 7507	Calothrix sp. PCC 7507	Tolypothrix sp. PCC 7601	HGT
TS0729	596349	595780	-	Mobile element protein	Coleofasciculus chthonoplastes PCC 7420	Fischerella muscicola	Leptolyngbya sp. O-77	Hapalosiphon sp. MRB220	Chlorogloeopsis fritschii
TS0731	596775	596638	-	Transcriptional regulator, AraC family	Oscillatoriales cyanobacterium MTP1	Hassallia byssoidea VB512170	cyanobacterium PCC 7702	Scytonema hofmanni] UTEX B 1581	Geminocystis herdmanii	HGT
TS0733	597621	598295	+	hypothetical protein	Aliterella atlantica CENA595	Moorea producens 3L	Oscillatoriales cyanobacterium JSC-12	Coleofasciculus chthonoplastes	Leptolyngbya sp. NIES-3755
TS0734	598360	598608	+	hypothetical protein	Prochlorothrix hollandica PCC 9006	Cyanothece sp. PCC 7425	Cyanothece sp. PCC 7425	Cyanothece sp. PCC 7425	Oscillatoria acuminata	HGT
TS0735	598605	598970	+	hypothetical protein	Kamptonema	Pseudanabaena sp. 'Roaring Creek'	Rivularia sp. PCC 7116	Leptolyngbya sp. O-77	Oscillatoriales cyanobacterium JSC-12
TS0736	599010	599138	+	hypothetical protein	Leptolyngbya sp. O-77	Oscillatoriales cyanobacterium JSC-12	Leptolyngbya sp. JSC-1	Oscillatoria sp. PCC 10802	Gloeocapsa sp. PCC 7428
TS0737	600300	599110	-	Uncharacterized iron-regulated membrane protein; Iron-uptake factor PiuB	Leptolyngbya sp. NIES-2104	Leptolyngbya boryana	Leptolyngbya sp. NIES-3755	Fischerella sp. PCC 9605	Chlorogloeopsis fritschii
TS0738	602971	600383	-	Ferrichrome-iron receptor	Lyngbya sp. PCC 8106	Leptolyngbya sp. JSC-1	Fischerella sp. JSC-11	Lyngbya aestuarii BL J	Microcystis aeruginosa PCC 9443
TS0739	603352	603092	-	Transcriptional regulator, AraC family	cyanobacterium PCC 7702	Fischerella sp. NIES-3754	Oscillatoriales cyanobacterium JSC-12	Cylindrospermum stagnale	Fischerella sp. JSC-11	HGT
TS0742	605022	605297	+	hypothetical protein	Leptolyngbya boryana dg5	Oscillatoriales cyanobacterium JSC-12	Leptolyngbya sp. NIES-3755	Leptolyngbya sp. NIES-2104	Leptolyngbya sp. O-77
TS0743	605317	605559	+	hypothetical protein	Oscillatoriales cyanobacterium JSC-12	Synechocystis sp. PCC 7509	Leptolyngbya boryana dg5	Aliterella atlantica CENA595	Leptolyngbya sp. NIES-3755
TS0745	606852	607121	+	COGs COG2929	Oscillatoriales cyanobacterium JSC-12	Leptolyngbya sp. NIES-3755	Leptolyngbya sp. NIES-2104	Microcoleus sp. PCC 7113	Leptolyngbya boryana dg5
TS0746	607102	607335	+	hypothetical protein	Oscillatoriales cyanobacterium JSC-12	Leptolyngbya sp. NIES-2104	Leptolyngbya sp. NIES-3755	Leptolyngbya boryana dg5	Mastigocladopsis repens
TS0747	608289	607384	-	Ferrichrome-iron receptor	Oscillatoriales cyanobacterium JSC-12	Scytonema millei VB511283	Chroococcidiopsis thermalis PCC 7203	Synechococcus sp. PCC 7336	Leptolyngbya sp. KIOST-1
TS0749	609952	609002	-	hypothetical protein	Fischerella sp. PCC 9605	Fischerella muscicola	Coleofasciculus chthonoplastes PCC 7420	Fischerella sp. NIES-3754	Hapalosiphon sp. MRB220	HGT
TS0750	610086	609973	-	hypothetical protein	Hassallia byssoidea VB512170	Scytonema hofmanni] UTEX B 1581	Chlorogloeopsis fritschii	Mastigocladus laminosus UU774	Nostoc punctiforme PCC 73102	HGT
TS0751	610470	611132	+	Ferric siderophore transport system, biopolymer transport protein ExbB	Rivularia sp. PCC 7116	Fischerella muscicola	Calothrix sp. PCC 7507	Oscillatoriales cyanobacterium JSC-12	Pseudanabaena sp. PCC 6802	HGT
TS0753	611591	612757	+	hypothetical protein	Oscillatoriales cyanobacterium JSC-12	Leptolyngbya sp. JSC-1	Lyngbya sp. PCC 8106	Microcoleus sp. PCC 7113	Oscillatoriales cyanobacterium MTP1
TS0757	615383	617239	+	TonB-dependent hemin, ferrichrome receptor	Cyanobacterium aponinum PCC 10605	Chamaesiphon minutus PCC 6605	Nostoc sp. PCC 7524	Fischerella sp. PCC 9605	Scytonema hofmanni PCC 7110	HGT
TS0758	617209	617391	+	TonB-dependent hemin , ferrichrome receptor	Rivularia sp. PCC 7116	Cyanobacterium aponinum PCC 10605	Chamaesiphon minutus PCC 6605	Terracidiphilus gabretensis	Azospirillum sp. B510	HGT
TS0759	617513	617893	+	hypothetical protein	Rivularia sp. PCC 7116	Cyanobacterium aponinum	Cyanobacterium aponinum PCC 10605	Chamaesiphon minutus PCC 6605	Terracidiphilus gabretensis	HGT
TS0760	617912	618037	+	hypothetical protein	Rivularia sp. PCC 7116	Cyanobacterium aponinum PCC 10605	Chamaesiphon minutus	Chamaesiphon minutus PCC 6605	Lyngbya aestuarii BL J	HGT
TS0763	619756	620781	+	RuBisCO operon transcriptional regulator CbbR	Leptolyngbya sp. NIES-3755	Tolypothrix bouteillei VB521301	Calothrix sp. PCC 7103	Anabaena sp. PCC 7108	Tolypothrix sp. PCC 7601
TS0764	622163	620955	-	Coenzyme F420-reducing hydrogenase related protein	Calothrix sp. PCC 7103	Tolypothrix bouteillei VB521301	Tolypothrix sp. PCC 7601	Neosynechococcus sphagnicola sy1	Nostoc punctiforme PCC 73102
TS0765	622368	622192	-	hypothetical protein	Tolypothrix bouteillei VB521301	Tolypothrix sp. PCC 7601	Oscillatoria sp. PCC 10802	Leptolyngbya sp. NIES-3755	Oscillatoria] sp. PCC 6506
TS0766	622398	623528	+	hypothetical protein	Tolypothrix bouteillei VB521301	Calothrix sp. PCC 7103	Leptolyngbya sp. NIES-3755	Anabaena sp. PCC 7108	Tolypothrix sp. PCC 7601
TS0767	623655	623771	+	hypothetical protein	Tolypothrix sp. PCC 7601	Calothrix sp. PCC 7103	Tolypothrix bouteillei VB521301	Leptolyngbya sp. NIES-3755	Oscillatoria sp. PCC 10802
TS0768	623824	624360	+	Pentapeptide repeat family protein	Tolypothrix bouteillei VB521301	Tolypothrix sp. PCC 7601	Calothrix sp. PCC 7103	Nostoc punctiforme PCC 73102	Leptolyngbya sp. NIES-3755
TS0769	624364	625773	+	RNA methyltransferase, TrmA family	Calothrix sp. PCC 7103	Tolypothrix bouteillei VB521301	Anabaena sp. PCC 7108	Planktothrix	Tolypothrix sp. PCC 7601	HGT
TS0771	626876	627661	+	hypothetical protein	Anabaena sp. PCC 7108	Microcoleus sp. PCC 7113	Moorea producens 3L	Hapalosiphon sp. MRB220	Fischerella sp. PCC 9431	HGT
TS0773	629040	628903	-	hypothetical protein	Oscillatoriales cyanobacterium JSC-12	Gloeocapsa sp. PCC 7428	Tolypothrix sp. PCC 7601	Fischerella sp. PCC 9605	Fischerella sp. PCC 9339	HGT
TS0774	629360	629037	-	hypothetical protein	Oscillatoriales cyanobacterium JSC-12	Nostoc punctiforme PCC 73102	Cylindrospermum stagnale	Chrysosporum ovalisporum	Leptolyngbya sp. JSC-1
TS0775	630085	630195	+	hypothetical protein	Oscillatoriales cyanobacterium JSC-12	Oscillatoria acuminata PCC 6304	Geitlerinema sp. PCC 7407	Leptolyngbya boryana dg5	Leptolyngbya boryana
TS0776	630267	631046	+	Adenylate cyclase (EC 4.6.1.1)	Oscillatoria nigro-viridis	Oscillatoria nigro-viridis PCC 7112	Microcoleus vaginatus FGP-2	Microcoleus vaginatus	Oscillatoria sp. PCC 10802	HGT
TS0779	633321	635570	+	hypothetical protein	Oscillatoriales cyanobacterium JSC-12	Oscillatoriales cyanobacterium JSC-12	Leptolyngbya boryana dg5	Leptolyngbya sp. NIES-3755	Leptolyngbya sp. NIES-2104
TS0781	637038	635866	-	hypothetical protein	Oscillatoriales cyanobacterium JSC-12	Pleurocapsa sp. PCC 7327	Anabaena cylindrica PCC 7122	Lyngbya sp. PCC 8106	Chroococcidiopsis thermalis PCC 7203	HGT
TS0782	637165	637371	+	hypothetical protein	Oscillatoria nigro-viridis PCC 7112	Oscillatoriales cyanobacterium JSC-12	Leptolyngbya sp. NIES-3755	Leptolyngbya boryana dg5	Leptolyngbya sp. NIES-2104
TS0783	637980	637531	-	Transposase	Leptolyngbya sp. NIES-3755	Leptolyngbya sp. NIES-2104	Leptolyngbya boryana dg5	Oscillatoriales cyanobacterium JSC-12	Hapalosiphon sp. MRB220
TS0784	638155	638018	-	hypothetical protein	Oscillatoriales cyanobacterium JSC-12	Oscillatoria] sp. PCC 6506	Neosynechococcus sphagnicola sy1	Oscillatoria acuminata PCC 6304	Microcoleus vaginatus FGP-2
TS0785	638667	638191	-	transposase	Microcoleus sp. PCC 7113	Fischerella sp. JSC-11	Tolypothrix bouteillei VB521301	Fischerella sp. NIES-3754	Cyanothece sp. PCC 7822	HGT
TS0787	639512	640081	+	Mobile element protein	Oscillatoriales cyanobacterium JSC-12	Pleurocapsa sp. PCC 7327	Cyanothece sp. PCC 7424	Cyanobacterium stanieri PCC 7202	Cyanothece sp. PCC 8802	HGT
TS0789	640578	641300	+	hypothetical protein	Crinalium epipsammum PCC 9333	Microcoleus vaginatus FGP-2	Oscillatoria nigro-viridis PCC 7112	Microchaete sp. PCC 7126	Oscillatoria] sp. PCC 6506	HGT
TS0790	641616	641302	-	Mobile element protein	Tolypothrix sp. PCC 7601	Geitlerinema sp. PCC 7407	Tolypothrix campylonemoides VB511288	Oscillatoriales cyanobacterium JSC-12	Microchaete sp. PCC 7126	HGT
TS0791	642004	641606	-	Mobile element protein	Oscillatoriales cyanobacterium JSC-12	Gloeocapsa sp. PCC 7428	Mastigocladus laminosus UU774	Fischerella sp. PCC 9339	Fischerella sp. JSC-11	HGT
TS0792	642189	642599	+	hypothetical protein	Scytonema hofmanni PCC 7110	Tolypothrix bouteillei VB521301	Leptolyngbya sp. O-77	Scytonema hofmanni PCC 7110	Scytonema tolypothrichoides VB-61278
TS0793	642754	643110	+	Mobile element protein	Planktothrix agardhii	Planktothrix	Planktothrix agardhii NIVA-CYA 126/8	Microcoleus sp. PCC 7113	Cyanothece sp. PCC 7424	HGT
TS0795	644234	645028	+	Type III restriction-modification system methylation subunit (EC 2.1.1.72)	Crinalium epipsammum PCC 9333	Oscillatoriales cyanobacterium JSC-12	Leptolyngbya sp. NIES-3755	Leptolyngbya sp. NIES-2104	Oscillatoria acuminata PCC 6304
TS0796	645190	645474	+	hypothetical protein	Oscillatoriales cyanobacterium JSC-12	Geitlerinema sp. PCC 7407	Oscillatoria acuminata PCC 6304	Coleofasciculus chthonoplastes PCC 7420	Geitlerinema sp. PCC 7105	HGT
TS0799	646365	646946	+	hypothetical protein	Oscillatoria sp. PCC 10802	Oscillatoriales cyanobacterium JSC-12	Nostoc sp. PCC 7120	Nostoc sp. NIES-3756	Anabaena variabilis ATCC 29413	HGT
TS0800	648413	647064	-	Mobile element protein	Oscillatoriales cyanobacterium JSC-12	Leptolyngbya boryana dg5	Planktothricoides sp. SR001	Synechocystis sp. PCC 7509	Oscillatoria nigro-viridis PCC 7112
TS0804	649739	649389	-	Transposase	Oscillatoriales cyanobacterium JSC-12	Oscillatoriales cyanobacterium JSC-12	Cyanothece sp. PCC 7822	Crocosphaera watsonii WH 0402	Cyanothece sp. CCY0110	HGT
TS0805	649806	650036	+	Transposase, wcw_0483 family	Oscillatoriales cyanobacterium JSC-12	Cyanothece sp. PCC 7425	Microcoleus sp. PCC 7113	Mastigocladus laminosus UU774	Hassallia byssoidea VB512170	HGT
TS0806	650067	650204	+	hypothetical protein	Leptolyngbya boryana dg5	Leptolyngbya boryana dg5	Pleurocapsa sp. PCC 7319	Anabaena sp. wa102	Anabaena cylindrica
TS0810	653278	653403	+	hypothetical protein	Leptolyngbya sp. PCC 6406	Leptolyngbya sp. O-77	Leptolyngbya sp. JSC-1	Stanieria sp. NIES-3757	Stanieria cyanosphaera PCC 7437
TS0811	653636	653442	-	hypothetical protein	Oscillatoriales cyanobacterium JSC-12	Leptolyngbya boryana dg5	Leptolyngbya sp. NIES-3755	Leptolyngbya sp. NIES-2104	Leptolyngbya sp. JSC-1
TS0814	655534	655653	+	hypothetical protein	Microcoleus vaginatus FGP-2	Oscillatoria nigro-viridis PCC 7112	Dolichospermum circinale	Planktothrix agardhii NIVA-CYA 126/8	Planktothrix agardhii	HGT
TS0815	655650	656348	+	hypothetical protein	Leptolyngbya sp. JSC-1	Microcoleus sp. PCC 7113	Leptolyngbya sp. NIES-3755	Microcoleus sp. PCC 7113	Fischerella sp. PCC 9605
TS0816	656345	657535	+	hypothetical protein	Cyanothece sp. PCC 7822	Gloeocapsa sp. PCC 7428	Leptolyngbya sp. JSC-1	Oscillatoria sp. PCC 10802	Cylindrospermum stagnale PCC 7417
TS0817	657536	658459	+	hypothetical protein	Oscillatoriales cyanobacterium JSC-12	Fischerella sp. PCC 9431	Fischerella muscicola	Hapalosiphon sp. MRB220	Crinalium epipsammum PCC 9333	HGT
TS0818	658583	659554	+	UDP-glucose 4-epimerase (EC 5.1.3.2)	Leptolyngbya boryana dg5	Leptolyngbya boryana	Oscillatoriales cyanobacterium JSC-12	Leptolyngbya sp. NIES-3755	Oscillatoriales cyanobacterium MTP1
TS0819	659711	662530	+	hypothetical protein	Microcoleus sp. PCC 7113	Geitlerinema sp. PCC 7407	Coleofasciculus chthonoplastes	Gloeocapsa sp. PCC 7428	Oscillatoria nigro-viridis PCC 7112	HGT
TS0820	662517	662813	+	hypothetical protein	Geitlerinema sp. PCC 7407	Cylindrospermopsis raciborskii	Oscillatoria] sp. PCC 6506	Chroococcidiopsis thermalis PCC 7203	Fischerella sp. PCC 9605	HGT
TS0821	662797	663720	+	hypothetical protein	Leptolyngbya boryana dg5	Leptolyngbya sp. NIES-2104	Neosynechococcus sphagnicola sy1	Neosynechococcus sphagnicola	Leptolyngbya sp. NIES-3755
TS0822	663865	663740	-	hypothetical protein	Oscillatoriales cyanobacterium JSC-12	Leptolyngbya sp. NIES-3755	Leptolyngbya sp. NIES-2104	Tolypothrix campylonemoides VB511288	Oscillatoria nigro-viridis PCC 7112
TS0823	663866	664804	+	hypothetical protein	Oscillatoriales cyanobacterium JSC-12	Oscillatoria] sp. PCC 6506	Microcoleus vaginatus FGP-2	Tolypothrix sp. PCC 7601	Crinalium epipsammum PCC 9333	HGT
TS0824	664929	665687	+	Glycosyltransferase	Oscillatoriales cyanobacterium JSC-12	Scytonema hofmanni] UTEX B 1581	Chlorogloeopsis fritschii	Hapalosiphon sp. MRB220	Fischerella muscicola	HGT
TS0825	665680	666729	+	NAD-dependent epimerase/dehydratase	Geitlerinema sp. PCC 7407	Oscillatoriales cyanobacterium JSC-12	Leptolyngbya boryana dg5	Leptolyngbya sp. NIES-3755	Leptolyngbya sp. NIES-2104
TS0826	666854	669109	+	hypothetical protein	Oscillatoriales cyanobacterium JSC-12	Oscillatoriales cyanobacterium MTP1	Microcoleus vaginatus FGP-2	Neosynechococcus sphagnicola sy1	Planktothrix agardhii NIVA-CYA 126/8
TS0827	669353	670417	+	dTDP-glucose 4,6-dehydratase (EC 4.2.1.46)	Microcoleus sp. PCC 7113	Crinalium epipsammum PCC 9333	Pleurocapsa sp. PCC 7327	Coleofasciculus chthonoplastes	Oscillatoria sp. PCC 10802	HGT
TS0829	671155	672069	+	Glycosyl transferase	Tolypothrix bouteillei VB521301	Synechocystis sp. PCC 7509	Nostoc punctiforme PCC 73102	Hassallia byssoidea VB512170	Aphanizomenon flos-aquae 2012/KM1/D3	HGT
TS0830	672066	673877	+	Glycosyl transferase, group 2 family	Oscillatoriales cyanobacterium JSC-12	Oscillatoriales cyanobacterium MTP1	Microcoleus sp. PCC 7113	Leptolyngbya sp. O-77	Moorea producens 3L
TS0831	673994	675433	+	RND efflux system, membrane fusion protein	Oscillatoriales cyanobacterium JSC-12	Oscillatoria acuminata PCC 6304	Leptolyngbya sp. O-77	Planktothricoides sp. SR001	Leptolyngbya sp. KIOST-1
TS0833	677401	677261	-	hypothetical protein	Neosynechococcus sphagnicola	Neosynechococcus sphagnicola sy1	Cylindrospermopsis sp. CR12	Cylindrospermopsis raciborskii CS-505	Cyanothece sp. PCC 8802
TS0834	677657	678082	+	Flavodoxin 1	Nodosilinea nodulosa	Geobacter bemidjiensis Bem	Rhodocyclaceae bacterium Paddy-1	Massilia sp. Root418	Thiobacillus thioparus	HGT
TS0837	679061	679633	+	cAMP-binding proteins - catabolite gene activator and regulatory subunit of cAMP-dependent protein kinases	Microcystis aeruginosa NIES-843	Microcystis aeruginosa PCC 7806	Microcystis panniformis FACHB-1757	Microcystis aeruginosa NIES-843	Microcystis panniformis FACHB-1757	HGT
TS0838	679849	681063	+	Glycosyl transferase, group 1	Microcystis aeruginosa TAIHU98	Microcystis aeruginosa TAIHU98	Microcystis aeruginosa PCC 7806	Microcystis aeruginosa	Microcystis panniformis FACHB-1757	HGT
TS0840	683435	682524	-	Abortive infection protein	Stanieria cyanosphaera PCC 7437	Geitlerinema sp. PCC 7407	Oscillatoria nigro-viridis PCC 7112	Microcoleus vaginatus FGP-2	Nostoc punctiforme PCC 73102	HGT
TS0841	684205	683798	-	hypothetical protein	Oscillatoriales cyanobacterium JSC-12	Oscillatoria sp. PCC 10802	Leptolyngbya sp. JSC-1	Neosynechococcus sphagnicola sy1	Anabaena variabilis ATCC 29413
TS0842	684231	684476	+	hypothetical protein	Aliterella atlantica CENA595	Oscillatoriales cyanobacterium JSC-12	Fischerella sp. PCC 9605	Scytonema tolypothrichoides VB-61278	Scytonema millei VB511283	HGT
TS0844	684823	685308	+	Succinate dehydrogenase iron-sulfur protein (EC 1.3.5.1)	Oscillatoria] sp. PCC 6506	Oscillatoriales cyanobacterium JSC-12	Fischerella sp. JSC-11	Oscillatoria nigro-viridis PCC 7112	Chlorogloeopsis fritschii	HGT
TS0846	685576	685758	+	CAB/ELIP/HLIP family protein	Oscillatoriales cyanobacterium JSC-12	Leptolyngbya boryana dg5	Leptolyngbya sp. NIES-2104	Geitlerinema sp. PCC 7407	Leptolyngbya sp. NIES-3755
TS0847	686270	685773	-	FIG00876815: hypothetical protein	Oscillatoria nigro-viridis PCC 7112	Microcoleus vaginatus FGP-2	Neosynechococcus sphagnicola sy1	Crinalium epipsammum PCC 9333	Oscillatoria] sp. PCC 6506
TS0848	687366	686695	-	hypothetical protein	Fischerella muscicola	Tolypothrix campylonemoides VB511288	Oscillatoria sp. PCC 10802	Fischerella sp. NIES-3754	Mastigocladus laminosus UU774	HGT
TS0849	687520	687927	+	hypothetical protein	Cyanothece sp. PCC 7425	Leptolyngbya boryana dg5	Gloeobacter kilaueensis JS1	Synechococcus sp. PCC 7335	Scytonema tolypothrichoides VB-61278
TS0853	691391	691041	-	hypothetical protein	Fischerella sp. PCC 9605	Leptolyngbya sp. JSC-1	Nostoc sp. NIES-3756	Cyanothece sp. PCC 7425	Hapalosiphon sp. MRB220
TS0855	693165	692938	-	Glo7428_3183-like protein	Oscillatoria sp. PCC 10802	Oscillatoria sp. PCC 10802	Oscillatoria acuminata PCC 6304	Planktothricoides sp. SR001	Planktothricoides sp. SR001	HGT
TS0856	693346	693203	-	hypothetical protein	Crinalium epipsammum PCC 9333	Oscillatoriales cyanobacterium JSC-12	Microcoleus sp. PCC 7113	Chroococcidiopsis thermalis PCC 7203	Microcoleus sp. PCC 7113	HGT
TS0858	694339	694148	-	hypothetical protein	Rivularia sp. PCC 7116	Calothrix sp. PCC 7103	Scytonema hofmanni PCC 7110	Chlorogloeopsis fritschii	Tolypothrix campylonemoides VB511288	HGT
TS0859	694638	695546	+	Type 2 NAD(P)H dehydrogenase (EC 1.6.5.12), reduces demethylnaphthoquinone precusor in phylloquinone and menaquinone biosynthesis	Cyanobacterium aponinum PCC 10605	Rivularia sp. PCC 7116	Cyanobacterium aponinum PCC 10605	Rivularia sp. PCC 7116	Cyanobacterium aponinum PCC 10605	HGT
TS0862	697246	697482	+	hypothetical protein	Cyanobacterium aponinum PCC 10605	Nostoc punctiforme PCC 73102	Chamaesiphon minutus PCC 6605	Terracidiphilus gabretensis	Azospirillum sp. B510	HGT
TS0864	698345	699322	+	Glutathione S-transferase, omega (EC 2.5.1.18)	Tolypothrix sp. PCC 7601	Anabaena sp. PCC 7108	Oscillatoria sp. PCC 10802	Tolypothrix sp. PCC 7601	Oscillatoria] sp. PCC 6506	HGT
TS0866	701607	701831	+	hypothetical protein	Oscillatoriales cyanobacterium JSC-12	Leptolyngbya sp. NIES-3755	Leptolyngbya boryana dg5	Leptolyngbya sp. NIES-2104	Oscillatoria] sp. PCC 6506
TS0870	709463	709753	+	hypothetical protein	Oscillatoriales cyanobacterium MTP1	Gloeocapsa sp. PCC 7428	Fischerella sp. PCC 9605	Scytonema hofmanni PCC 7110	Leptolyngbya sp. JSC-1
TS0872	711423	711614	+	hypothetical protein	Oscillatoriales cyanobacterium JSC-12	Leptolyngbya sp. O-77	Leptolyngbya sp. NIES-3755	Leptolyngbya sp. NIES-2104	Geitlerinema sp. PCC 7407
TS0873	711623	712831	+	FIG01191399: hypothetical protein	Oscillatoriales cyanobacterium JSC-12	Cylindrospermum stagnale PCC 7417	Microcoleus sp. PCC 7113	Leptolyngbya sp. JSC-1	Anabaena sp. PCC 7108
TS0874	712969	713973	+	Glycosyltransferase	Oscillatoriales cyanobacterium JSC-12	Leptolyngbya sp. NIES-2104	Nostoc piscinale CENA21	Leptolyngbya sp. NIES-3755	Cyanothece sp. PCC 7425
TS0875	718380	714181	-	hypothetical protein	Oscillatoriales cyanobacterium JSC-12	Leptolyngbya boryana dg5	Leptolyngbya sp. NIES-2104	Oscillatoria] sp. PCC 6506	Leptolyngbya sp. NIES-3755
TS0877	720565	720020	-	hypothetical protein	Oscillatoriales cyanobacterium JSC-12	Crinalium epipsammum PCC 9333	Leptolyngbya sp. NIES-3755	Leptolyngbya sp. NIES-2104	Scytonema tolypothrichoides VB-61278
TS0880	724709	722382	-	Cyclic-nucleotide-regulated bacteriocin/lantibiotic efflux ABC transporter, permease/ATP-binding protein	Oscillatoriales cyanobacterium JSC-12	Oscillatoria] sp. PCC 6506	Chroococcidiopsis thermalis PCC 7203	Gloeocapsa sp. PCC 7428	Aliterella atlantica CENA595	HGT
TS0881	725555	724785	-	Parvulin-like peptidyl-prolyl isomerase	Oscillatoriales cyanobacterium JSC-12	Cyanothece sp. PCC 7425	Fischerella sp. PCC 9605	Fischerella	Microchaete sp. PCC 7126	HGT
TS0882	725993	726469	+	Alkyl hydroperoxide reductase subunit C-like protein	Aliterella atlantica CENA595	Oscillatoriales cyanobacterium JSC-12	Nostoc sp. PCC 7120	Mastigocladopsis repens	Nostoc sp. PCC 7524	HGT
TS0883	726966	726817	-	hypothetical protein	Nodularia spumigena CENA596	Nodularia spumigena CCY9414	Microchaete sp. PCC 7126	Spirulina subsalsa	Nostoc sp. PCC 7107	HGT
TS0885	728651	728127	-	hypothetical protein	Microcoleus sp. PCC 7113	Microcoleus sp. PCC 7113	Nodularia spumigena CENA596	Microchaete sp. PCC 7126	Calothrix sp. PCC 7507	HGT
TS0886	728977	728654	-	hypothetical protein	Oscillatoriales cyanobacterium JSC-12	Scytonema hofmanni] UTEX B 1581	Scytonema millei VB511283	Chroococcidiopsis thermalis PCC 7203	Chroococcidiopsis thermalis	HGT
TS0891	734358	735200	+	Serine/threonine kinase	Oscillatoriales cyanobacterium JSC-12	Geitlerinema sp. PCC 7407	Neosynechococcus sphagnicola sy1	Oscillatoriales cyanobacterium MTP1	Leptolyngbya sp. O-77
TS0893	736878	736264	-	hypothetical protein	Crinalium epipsammum PCC 9333	Leptolyngbya sp. JSC-1	Microcoleus sp. PCC 7113	Oscillatoria] sp. PCC 6506	cyanobacterium PCC 7702
TS0894	737735	736875	-	hypothetical protein	Leptolyngbya boryana	Leptolyngbya sp. NIES-2104	Oscillatoriales cyanobacterium JSC-12	Leptolyngbya sp. NIES-3755	Leptolyngbya sp. O-77
TS0895	739539	737746	-	hypothetical protein	Oscillatoriales cyanobacterium JSC-12	Leptolyngbya sp. NIES-3755	Leptolyngbya sp. JSC-1	Leptolyngbya boryana dg5	Leptolyngbya sp. NIES-2104
TS0896	740648	739539	-	hypothetical protein	Oscillatoriales cyanobacterium JSC-12	Leptolyngbya sp. NIES-3755	Microcoleus sp. PCC 7113	Leptolyngbya sp. NIES-2104	Leptolyngbya boryana dg5
TS0898	741512	741327	-	hypothetical protein	Oscillatoriales cyanobacterium JSC-12	Oscillatoriales cyanobacterium MTP1	Microcoleus sp. PCC 7113	Planktothricoides sp. SR001	Oscillatoria nigro-viridis PCC 7112	HGT
TS0900	743312	743497	+	hypothetical protein	Oscillatoriales cyanobacterium MTP1	Leptolyngbya sp. NIES-2104	Oscillatoriales cyanobacterium JSC-12	Leptolyngbya sp. NIES-3755	Leptolyngbya boryana dg5
TS0901	743637	743506	-	hypothetical protein	Oscillatoriales cyanobacterium JSC-12	Mastigocladopsis repens	Fischerella muscicola	Tolypothrix campylonemoides VB511288	Fischerella sp. JSC-11	HGT
TS0904	748046	746319	-	Signal transduction histidine kinase CheA	Oscillatoriales cyanobacterium JSC-12	Gloeocapsa sp. PCC 7428	Kamptonema	Oscillatoria sp. PCC 10802	Geitlerinema sp. PCC 7407	HGT
TS0906	749588	749370	-	Chemotaxis signal transduction protein	Leptolyngbya sp. JSC-1	Gloeocapsa sp. PCC 7428	Oscillatoriales cyanobacterium MTP1	Oscillatoriales cyanobacterium JSC-12	Chroococcidiopsis thermalis PCC 7203
TS0908	750108	749806	-	Chemotaxis signal transduction protein	Oscillatoriales cyanobacterium JSC-12	Leptolyngbya sp. NIES-2104	Leptolyngbya sp. NIES-3755	Leptolyngbya boryana dg5	Pediococcus damnosus
TS0909	751623	750121	-	Methyl-accepting chemotaxis protein	Moorea producens 3L	Arthrospira platensis str. Paraca	Planktothricoides sp. SR001	Lyngbya aestuarii BL J	Mastigocoleus testarum BC008	HGT
TS0913	756212	755208	-	hypothetical protein	Oscillatoria nigro-viridis	Tolypothrix campylonemoides	Tolypothrix campylonemoides VB511288	Scytonema hofmanni PCC 7110	Chroococcidiopsis thermalis PCC 7203	HGT
TS0915	757369	756971	-	Uracil phosphoribosyltransferase (EC 2.4.2.9)	bacterium UASB270	Cyanothece sp. PCC 7822	delta proteobacterium HotSeep1	Vibrio parahaemolyticus	Vibrio harveyi	HGT
TS0922	761753	762391	+	L,D-transpeptidase	Microcystis aeruginosa PCC 9717	Nostoc piscinale	Nostoc piscinale	Tolypothrix campylonemoides VB511288	Tolypothrix campylonemoides VB511288	HGT
TS0923	764119	762473	-	2-oxoglutarate decarboxylase (EC 4.1.1.71)	Candidatus Brocadia sinica JPN1	Candidatus Brocadia sinica JPN1	Candidatus Brocadia sinica	Candidatus Brocadia sinica JPN1	Candidatus Brocadia sinica	HGT
TS0924	764162	764365	+	hypothetical protein	Pseudanabaena sp. PCC 6802	Cyanothece	Candidatus Brocadia sinica	Candidatus Brocadia sinica	Candidatus Brocadia sinica	HGT
TS0932	771783	771043	-	Photosystem II protein D2 (PsbD)	Chamaesiphon minutus	Chamaesiphon minutus PCC 6605	Leptolyngbya sp. NIES-2104	Candidatus Contendobacter odensis Run_B_J11	Leptolyngbya sp. NIES-3755
TS0933	771973	771860	-	hypothetical protein	Synechocystis sp. PCC 7509	Leptolyngbya sp. NIES-2104	Chamaesiphon minutus PCC 6605	Microcystis aeruginosa	Rubidibacter lacunae
TS0936	774099	773392	-	Malonate-semialdehyde dehydrogenase [inositol] (EC 1.2.1.18)	Oscillatoriales cyanobacterium JSC-12	Oscillatoriales cyanobacterium JSC-12	Kamptonema	Oscillatoria] sp. PCC 6506	Leptolyngbya sp. NIES-2104
TS0939	775384	774998	-	Serine/threonine kinase	Rivularia sp. PCC 7116	cyanobacterium PCC 7702	Fischerella sp. PCC 9605	Fischerella sp. NIES-3754	Chlorogloeopsis fritschii	HGT
TS0940	776257	775925	-	hypothetical protein	Leptolyngbya sp. NIES-2104	Leptolyngbya sp. NIES-3755	Microcoleus sp. PCC 7113	Crinalium epipsammum PCC 9333	Leptolyngbya boryana dg5
TS0941	777339	776338	-	hypothetical protein	Cylindrospermum stagnale PCC 7417	Anabaena variabilis ATCC 29413	Microcoleus sp. PCC 7113	Aphanizomenon flos-aquae	Nodosilinea nodulosa	HGT
TS0942	778491	777433	-	Permease of the drug/metabolite transporter (DMT) superfamily	Calothrix sp. PCC 7507	Aliterella atlantica CENA595	Nodosilinea nodulosa	Nostoc sp. PCC 7524	Cylindrospermum stagnale PCC 7417	HGT
TS0947	781292	782011	+	Branched-chain amino acid ABC transporter, ATP-binding protein LivF (TC 3.A.1.4.1)	Aphanizomenon flos-aquae 2012/KM1/D3	Aphanizomenon flos-aquae 2012/KM1/D3	Microcystis aeruginosa PCC 9701	Microcystis aeruginosa PCC 7941	Microcystis aeruginosa NIES-843	HGT
TS0948	782602	782480	-	hypothetical protein	Microcystis aeruginosa PCC 9806	Microcystis aeruginosa NIES-44	Microcystis aeruginosa NIES-843	Microcystis aeruginosa PCC 9809	Microcystis aeruginosa PCC 9717	HGT
TS0949	782863	782997	+	hypothetical protein	Oscillatoriales cyanobacterium JSC-12	Oscillatoria] sp. PCC 6506	Neosynechococcus sphagnicola sy1	Scytonema millei VB511283	Chroococcidiopsis thermalis PCC 7203
TS0951	784597	784223	-	hypothetical protein	Oscillatoriales cyanobacterium JSC-12	Oscillatoria sp. PCC 10802	Chroococcidiopsis thermalis PCC 7203	Scytonema millei VB511283	Leptolyngbya sp. O-77
TS0952	785489	784812	-	Two-component transcriptional response regulator, OmpR family	Crinalium epipsammum PCC 9333	Oscillatoria sp. PCC 10802	Stanieria cyanosphaera PCC 7437	Microcoleus sp. PCC 7113	Gloeocapsa sp. PCC 7428	HGT
TS0953	786197	785628	-	Mobile element protein	Geitlerinema sp. PCC 7407	Leptolyngbya sp. NIES-3755	Leptolyngbya sp. NIES-2104	Prochlorothrix hollandica PCC 9006	Prochlorothrix hollandica
TS0955	786725	787636	+	Pentapeptide repeat family protein	Oscillatoriales cyanobacterium JSC-12	Mastigocladopsis repens	Microcoleus sp. PCC 7113	Fischerella sp. PCC 9605	Hapalosiphon sp. MRB220	HGT
TS0956	788499	787639	-	All-trans-phytoene synthase (EC 2.5.1.99)	Tolypothrix bouteillei VB521301	Fischerella sp. PCC 9605	Nostoc sp. PCC 7524	Nostoc sp. PCC 7120	Oscillatoria acuminata PCC 6304	HGT
TS0958	791611	790379	-	DNA polymerase III beta subunit (EC 2.7.7.7)	Leptolyngbya sp. JSC-1	Fischerella muscicola	Cyanothece sp. PCC 7822	Leptolyngbya sp. KIOST-1	Microcoleus vaginatus FGP-2
TS0959	792339	791971	-	hypothetical protein	Microcoleus sp. PCC 7113	Crinalium epipsammum PCC 9333	Oscillatoriales cyanobacterium MTP1	Leptolyngbya sp. JSC-1	Coleofasciculus chthonoplastes PCC 7420
TS0961	793217	794608	+	tRNA-5-carboxymethylaminomethyl-2-thiouridine(34) synthesis protein MnmE	Nodularia spumigena CENA596	Nodularia spumigena CCY9414	Scytonema hofmanni] UTEX B 1581	Cylindrospermum stagnale PCC 7417	Nostoc sp. NIES-3756	HGT
TS0962	794680	795387	+	hypothetical protein	Oscillatoriales cyanobacterium JSC-12	Microchaete sp. PCC 7126	Mastigocladus laminosus UU774	Fischerella muscicola	Fischerella sp. PCC 9605	HGT
TS0963	795515	796396	+	Ribosome-associated endonuclease, involved in final steps of 23S rRNA maturation	Cyanothece sp. PCC 7425	Oscillatoriales cyanobacterium JSC-12	Microcoleus sp. PCC 7113	Microcoleus sp. PCC 7113	Leptolyngbya boryana
TS0964	796623	797570	+	Domain of unknown function / gamma-glutamyl ligase (similar to F420:0 gamma-glutamyl ligase)	Microcoleus sp. PCC 7113	Geitlerinema sp. PCC 7407	Oscillatoriales cyanobacterium JSC-12	Leptolyngbya sp. NIES-2104	Leptolyngbya boryana dg5
TS0965	797542	797811	+	Domain of unknown function / gamma-glutamyl ligase (similar to F420:0 gamma-glutamyl ligase)	Nostoc piscinale CENA21	Cylindrospermum stagnale PCC 7417	Aphanizomenon flos-aquae	Microchaete sp. PCC 7126	Anabaena sp. wa102	HGT
TS0967	799315	799794	+	Putative pre-16S rRNA nuclease YqgF	Nostoc piscinale CENA21	Nostoc sp. PCC 7107	Leptolyngbya sp. JSC-1	Candidatus Entotheonella sp. TSY1	Candidatus Entotheonella sp. TSY2
TS0968	799813	800373	+	hypothetical protein	Oscillatoriales cyanobacterium JSC-12	Leptolyngbya sp. JSC-1	Leptolyngbya sp. NIES-3755	Leptolyngbya sp. NIES-2104	Crinalium epipsammum PCC 9333
TS0970	801894	802415	+	Hydrolase, HAD subfamily IIIA	Cyanothece sp. PCC 7425	Gloeobacter violaceus PCC 7421	Pleurocapsa sp. PCC 7319	Fischerella muscicola	Fischerella sp. NIES-3754	HGT
TS0972	804070	803942	-	hypothetical protein	Leptolyngbya sp. JSC-1	Oscillatoriales cyanobacterium MTP1	Thalassobaculum salexigens	Oceanibaculum indicum P24	Leptolyngbya sp. O-77
TS0973	804735	804088	-	Nitrogen-responsive response regulator NrrA	Cyanothece sp. PCC 7425	Microcoleus sp. PCC 7113	Microcoleus sp. PCC 7113	Calothrix sp. PCC 6303	Pleurocapsa sp. PCC 7327	HGT
TS0974	804930	804760	-	hypothetical protein	Fischerella sp. NIES-3754	Fischerella muscicola	Fischerella sp. JSC-11	Fischerella sp. PCC 9605	Scytonema hofmanni PCC 7110	HGT
TS0976	806408	805806	-	Molybdenum cofactor guanylyltransferase (EC 2.7.7.77)	Leptolyngbya sp. O-77	Pseudodonghicola xiamenensis	Rhodobacteraceae bacterium HL-91	Paracoccus denitrificans PD1222	Nitrobacter winogradskyi Nb-255
TS0977	807190	806561	-	hypothetical protein	Leptolyngbya sp. O-77	Leptolyngbya sp. JSC-1	Pseudomonas bauzanensis	Erythrobacter litoralis	Paracoccus pantotrophus
TS0979	807816	807667	-	hypothetical protein	Nostoc punctiforme PCC 73102	Microchaete sp. PCC 7126	Microchaete sp. PCC 7126	Nostoc sp. NIES-3756	blood disease bacterium R229	HGT
TS0980	807881	808819	+	Prolyl oligopeptidase family protein	Nostoc sp. PCC 7524	Leptolyngbya boryana dg5	Acaryochloris marina MBIC11017	Acaryochloris marina MBIC11017	Acaryochloris marina MBIC11017
TS0981	808876	809796	+	Prolyl oligopeptidase family protein	Leptolyngbya sp. NIES-3755	Microcoleus sp. PCC 7113	Coleofasciculus chthonoplastes PCC 7420	Scytonema millei VB511283	Leptolyngbya sp. JSC-1
TS0982	809997	810233	+	Mercuric ion reductase (EC 1.16.1.1)	Leptolyngbya sp. NIES-3755	Microcoleus sp. PCC 7113	Leptolyngbya sp. JSC-1	Coleofasciculus chthonoplastes PCC 7420	Moorea producens
TS0984	810687	811541	+	Mercuric ion reductase (EC 1.16.1.1)	Calothrix sp. PCC 7507	Scytonema hofmanni] UTEX B 1581	Acaryochloris sp. CCMEE 5410	Stanieria cyanosphaera PCC 7437	Stanieria sp. NIES-3757	HGT
TS0985	811929	811732	-	hypothetical protein	Microcystis aeruginosa TAIHU98	Microcystis aeruginosa TAIHU98	Microcystis aeruginosa PCC 7806	Microcystis aeruginosa	Microcystis aeruginosa NIES-843	HGT
TS0986	812680	811973	-	hypothetical protein	Achromatium sp. WMS3	Microcystis aeruginosa NIES-843	Candidatus Achromatium palustre	Microcystis aeruginosa TAIHU98	Microcystis panniformis	HGT
TS0988	813406	813651	+	hypothetical protein	Microcystis aeruginosa PCC 9806	Microcystis aeruginosa NIES-44	Microcystis aeruginosa NIES-843	Microcystis aeruginosa PCC 9809	Microcystis aeruginosa PCC 9717	HGT
TS0989	813821	813702	-	hypothetical protein	Aphanizomenon flos-aquae 2012/KM1/D3	Aphanizomenon flos-aquae 2012/KM1/D3	Microcystis aeruginosa PCC 9701	Microcystis aeruginosa PCC 7941	Microcystis aeruginosa NIES-843	HGT
TS0990	813844	815946	+	hypothetical protein	Neosynechococcus sphagnicola sy1	Leptolyngbya boryana	Leptolyngbya boryana dg5	Leptolyngbya sp. JSC-1	Oscillatoriales cyanobacterium JSC-12
TS0991	815958	816752	+	Two-component system sensor histidine kinase	Neosynechococcus sphagnicola sy1	Anabaena variabilis ATCC 29413	Nostoc sp. NIES-3756	Dolichospermum circinale	Fischerella sp. PCC 9605
TS0993	817007	817474	+	Mobile element protein	Neosynechococcus sphagnicola sy1	Leptolyngbya sp. JSC-1	Oscillatoriales cyanobacterium JSC-12	Mastigocladopsis repens	Leptolyngbya boryana dg5
TS0994	817564	818046	+	Mobile element protein	Neosynechococcus sphagnicola sy1	Oscillatoriales cyanobacterium JSC-12	Leptolyngbya sp. O-77	Oscillatoria sp. PCC 10802	Cyanothece sp. PCC 7424
TS0995	818221	818373	+	hypothetical protein	Neosynechococcus sphagnicola	Neosynechococcus sphagnicola sy1	Oscillatoria sp. PCC 10802	Microcystis aeruginosa PCC 9432	Microcystis aeruginosa PCC 9701
TS0997	819901	818942	-	FIG00871397: hypothetical protein	Microcoleus sp. PCC 7113	Leptolyngbya sp. NIES-2104	Leptolyngbya boryana dg5	Fischerella sp. PCC 9605	Leptolyngbya sp. JSC-1
TS0999	820505	820179	-	hypothetical protein	Oscillatoriales cyanobacterium JSC-12	Leptolyngbya sp. NIES-2104	Leptolyngbya sp. JSC-1	Oscillatoria] sp. PCC 6506	Leptolyngbya sp. NIES-3755
TS1000	820665	822311	+	hypothetical protein	Oscillatoriales cyanobacterium JSC-12	Oscillatoriales cyanobacterium JSC-12	Oscillatoriales cyanobacterium JSC-12	Fischerella muscicola	Mastigocladopsis repens	HGT
TS1001	822968	822627	-	Phosphate-binding protein	Oscillatoriales cyanobacterium JSC-12	Oscillatoria sp. PCC 10802	Gloeocapsa sp. PCC 7428	Gloeocapsa sp. PCC 7428	Methyloversatilis universalis FAM5	HGT
TS1003	824463	825218	+	hypothetical protein	Crinalium epipsammum PCC 9333	Fischerella sp. NIES-3754	Fischerella sp. PCC 9605	Fischerella sp. JSC-11	Oscillatoriales cyanobacterium JSC-12	HGT
TS1004	826293	825376	-	Phosphatidate cytidylyltransferase (EC 2.7.7.41)	Oscillatoriales cyanobacterium JSC-12	Fischerella sp. NIES-3754	Tolypothrix campylonemoides VB511288	Fischerella sp. PCC 9605	Fischerella sp. JSC-11	HGT
TS1005	827217	826615	-	Similar to cobalt-precorrin-6B C15-methyltransferase [decarboxylating]	Oscillatoriales cyanobacterium JSC-12	Pleurocapsa sp. PCC 7327	Crinalium epipsammum PCC 9333	Oscillatoria] sp. PCC 6506	Lyngbya aestuarii BL J	HGT
TS1008	831161	831310	+	hypothetical protein	Aliterella atlantica CENA595	Synechocystis sp. PCC 7509	Leptolyngbya sp. JSC-1	Leptolyngbya sp. KIOST-1	Nodosilinea nodulosa
TS1009	831318	831854	+	hypothetical protein	Microcoleus sp. PCC 7113	Coleofasciculus chthonoplastes	Gloeocapsa sp. PCC 7428	Leptolyngbya boryana dg5	Leptolyngbya sp. NIES-3755
TS1010	831907	833094	+	Acyl-CoA dehydrogenase; probable dibenzothiophene desulfurization enzyme	Leptolyngbya sp. JSC-1	Oscillatoriales cyanobacterium JSC-12	Acaryochloris marina	Acaryochloris sp. CCMEE 5410	Leptolyngbya sp. KIOST-1
TS1014	836247	836393	+	hypothetical protein	Candidatus Brocadia sinica JPN1	Candidatus Brocadia sinica JPN1	Candidatus Brocadia sinica	Candidatus Brocadia sinica JPN1	Candidatus Brocadia sinica	HGT
TS1015	836926	838248	+	hypothetical protein	Pseudanabaena sp. PCC 6802	Cyanothece	Candidatus Brocadia sinica	Candidatus Brocadia sinica	Candidatus Brocadia sinica	HGT
TS1017	840670	840323	-	hypothetical protein	Oscillatoriales cyanobacterium JSC-12	Pseudanabaena sp. 'Roaring Creek'	Pseudanabaena biceps PCC 7429	Leptolyngbya sp. NIES-2104	Leptolyngbya boryana
TS1020	842969	842835	-	hypothetical protein	Nostoc sp. PCC 7524	Nostoc sp. PCC 7120	Leptolyngbya boryana dg5	Nodosilinea nodulosa	Fischerella sp. PCC 9431
TS1022	844039	844170	+	hypothetical protein	Leptolyngbya sp. PCC 7375	Leptolyngbya sp. Heron Island J	Leptolyngbya sp. KIOST-1	Phormidesmis priestleyi Ana	Synechococcus sp. PCC 7335
TS1023	844217	844855	+	hypothetical protein	Nodosilinea nodulosa	Thiotrichales bacterium SG8_50	Gammaproteobacteria bacterium SG8_11	Acidithiobacillales bacterium SG8_45	Thioalkalivibrio sp. ALE16	HGT
TS1024	844855	846921	+	Cyclic-nucleotide-regulated bacteriocin/lantibiotic efflux ABC transporter, permease/ATP-binding protein	Limnoraphis robusta CS-951	Phormidesmis priestleyi Ana	Cyanothece sp. PCC 7424	Pleurocapsa minor	Pleurocapsa sp. PCC 7327
TS1025	847059	847346	+	hypothetical protein	Neosynechococcus sphagnicola sy1	Nodosilinea nodulosa	Limnoraphis robusta CS-951	Oscillatoria] sp. PCC 6506	Calothrix sp. 336/3
TS1026	847391	848029	+	hypothetical protein	Nostoc sp. PCC 7107	Phormidesmis priestleyi Ana	Nostoc sp. PCC 7120	Nodosilinea nodulosa	Halothece sp. PCC 7418
TS1028	848790	848158	-	hypothetical protein	Methylophaga thiooxydans	Kangiella koreensis DSM 16069	Methylophaga thiooxydans	Scytonema millei VB511283	Hyphomonas beringensis	HGT
TS1030	851102	850128	-	Sirohydrochlorin cobaltochelatase CbiX(long) (EC 4.99.1.3)	Neosynechococcus sphagnicola sy1	Geminocystis herdmanii	Nodosilinea nodulosa	Synechocystis sp. PCC 6803	Synechococcus sp. PCC 7335
TS1033	852433	852765	+	hypothetical protein	Cyanothece sp. PCC 7425	Dactylococcopsis salina PCC 8305	Nodosilinea nodulosa	Halothece sp. PCC 7418	Pleurocapsa sp. PCC 7327	HGT
TS1035	856295	852948	-	Phycobilisome core-membrane linker polypeptide	Pseudanabaena sp. PCC 6802	Coleofasciculus chthonoplastes	Oscillatoria sp. PCC 10802	Microcoleus sp. PCC 7113	Kamptonema	HGT
TS1036	856799	857998	+	SAM-dependent methyltransferase	Oscillatoria nigro-viridis PCC 7112	Nostoc sp. PCC 7107	Chamaesiphon minutus PCC 6605	Nostoc sp. PCC 7120	Coleofasciculus chthonoplastes PCC 7420	HGT
TS1037	858134	858538	+	ATP synthase protein I	Oscillatoria nigro-viridis PCC 7112	Nostoc sp. PCC 7120	Chamaesiphon minutus PCC 6605	Nostoc sp. PCC 7120	Nostoc sp. PCC 7107	HGT
TS1039	859477	859722	+	ATP synthase F0 sector subunit c (EC 3.6.3.14)	Chamaesiphon minutus PCC 6605	Oscillatoria sp. PCC 10802	Arthrospira platensis NIES-39	Oscillatoria acuminata PCC 6304	Nostoc sp. PCC 7107	HGT
TS1040	859856	860284	+	ATP synthase F0 sector subunit b' (EC 3.6.3.14)	Limnoraphis robusta CS-951	Oscillatoria acuminata	Planktothricoides sp. SR001	Arthrospira platensis YZ	Leptolyngbya sp. PCC 6406
TS1041	860410	860967	+	ATP synthase F0 sector subunit b (EC 3.6.3.14)	Rubrobacter xylanophilus DSM 9941	Rubrobacter xylanophilus	Rubrobacter xylanophilus DSM 9941	Rubrobacter xylanophilus DSM 9941	Azotobacter chroococcum NCIMB 8003	HGT
TS1042	860967	861524	+	ATP synthase delta chain (EC 3.6.3.14)	Leptolyngbya sp. NIES-3755	Leptolyngbya sp. Heron Island J	Leptolyngbya sp. Heron Island J	Ktedonobacter racemifer	Rubrobacter xylanophilus DSM 9941
TS1043	861674	863191	+	ATP synthase alpha chain (EC 3.6.3.14)	Nostoc sp. PCC 7120	Nostoc sp. PCC 7120	Scytonema hofmanni] UTEX B 1581	Xenococcus sp. PCC 7305	Nostoc punctiforme PCC 73102	HGT
TS1045	864422	864745	+	soluble [2Fe-2S] ferredoxin	Moorea producens 3L	Moorea producens 3L	Arthrospira platensis NIES-39	Calothrix sp. PCC 7103	Nostoc sp. PCC 7107	HGT
TS1046	864906	865097	+	Uncharacterized protein Ava_0567	Pleurocapsa sp. PCC 7327	Leptolyngbya sp. PCC 7375	Oscillatoria] sp. PCC 6506	Limnoraphis robusta CS-951	Scytonema hofmanni] UTEX B 1581
TS1047	865775	865332	-	hypothetical protein	Oscillatoria] sp. PCC 6506	Microcoleus sp. PCC 7113	Microcoleus sp. PCC 7113	Microcoleus sp. PCC 7113	Anabaena sp. wa102	HGT
TS1048	866315	865848	-	hypothetical protein	Leptolyngbya sp. O-77	Oscillatoriales cyanobacterium JSC-12	Nostoc sp. PCC 7107	Nostoc piscinale CENA21	Calothrix sp. 336/3
TS1049	867480	866464	-	Fructokinase (EC 2.7.1.4)	Stanieria sp. NIES-3757	Leptolyngbya sp. NIES-2104	Oscillatoriales cyanobacterium MTP1	Pseudanabaena biceps PCC 7429	Xenococcus sp. PCC 7305
TS1051	868184	867999	-	Circadian input kinase A	Leptolyngbya sp. O-77	Oscillatoriales cyanobacterium JSC-12	Phormidesmis priestleyi Ana	Pleurocapsa sp. PCC 7327	Oscillatoriales cyanobacterium MTP1
TS1052	871198	868217	-	diguanylate cyclase/phosphodiesterase (GGDEF & EAL domains) with PAS/PAC sensor(s)	Microcystis aeruginosa PCC 9806	Microcystis aeruginosa NIES-44	Microcystis aeruginosa NIES-843	Microcystis aeruginosa PCC 9809	Microcystis aeruginosa PCC 9717	HGT
TS1053	871471	871319	-	hypothetical protein	Methylobacterium sp. WSM2598	Geitlerinema sp. PCC 7105	Afipia	Bradyrhizobium elkanii	Bradyrhizobium elkanii	HGT
TS1054	871998	871516	-	hypothetical protein	Microcystis sp. T1-4	Microcystis sp. T1-4	Microcystis aeruginosa PCC 9701	Microcystis aeruginosa	Microcystis aeruginosa NIES-843	HGT
TS1055	872400	872879	+	hypothetical protein	Leptolyngbya sp. O-77	Oscillatoriales cyanobacterium JSC-12	Oscillatoriales cyanobacterium JSC-12	Synechococcus sp. JA-3-3Ab	Myxosarcina sp. GI1
TS1060	877114	877001	-	hypothetical protein	Microcystis aeruginosa PCC 9806	Microcystis aeruginosa NIES-44	Microcystis aeruginosa NIES-843	Microcystis aeruginosa PCC 9809	Microcystis aeruginosa PCC 9717	HGT
TS1062	878872	878441	-	FKBP-type peptidyl-prolyl cis-trans isomerase SlyD (EC 5.2.1.8)	Microcystis sp. T1-4	Microcystis sp. T1-4	Microcystis aeruginosa PCC 9701	Microcystis aeruginosa	Microcystis aeruginosa NIES-843	HGT
TS1063	878999	879130	+	hypothetical protein	Leptolyngbya boryana dg5	Leptolyngbya sp. NIES-2104	Leptolyngbya sp. NIES-3755	Oscillatoriales cyanobacterium JSC-12	Scytonema millei VB511283
TS1064	879151	879573	+	Phytoene dehydrogenase and related proteins	Hassallia byssoidea VB512170	Hassallia byssoidea	Oscillatoriales cyanobacterium JSC-12	Tolypothrix sp. PCC 7601	Microcystis aeruginosa	HGT
TS1065	879525	880025	+	Phytoene dehydrogenase and related proteins	Raphidiopsis brookii	Raphidiopsis brookii D9	Cyanothece sp. PCC 7425	Cylindrospermopsis sp. CR12	Cyanothece sp. PCC 7425	HGT
TS1069	881958	882461	+	GTP cyclohydrolase II homolog	Fischerella sp. JSC-11	Fischerella sp. NIES-3754	Fischerella muscicola	Mastigocladus laminosus UU774	Fischerella sp. PCC 9339	HGT
TS1071	883357	883226	-	hypothetical protein	Leptolyngbya sp. KIOST-1	Neosynechococcus sphagnicola sy1	Deltaproteobacteria bacterium CSP1-8	Desulfovibrio sp. X2	Desulfovibrio alkalitolerans DSM 16529
TS1072	883709	883587	-	hypothetical protein	Leptolyngbya sp. KIOST-1	Elioraea tepidiphila	Geobacter anodireducens	Opitutus terrae PB90-1	Azospirillum lipoferum
TS1073	883791	884342	+	Adenylate cyclase (EC 4.6.1.1)	Fischerella sp. PCC 9605	Lyngbya sp. PCC 8106	Limnoraphis robusta	Rivularia sp. PCC 7116	Limnoraphis robusta CS-951	HGT
TS1077	888588	888100	-	Two-component transcriptional response regulator, LuxR family	Oscillatoriales cyanobacterium JSC-12	Fischerella sp. PCC 9605	Oscillatoriales cyanobacterium JSC-12	Microchaete sp. PCC 7126	Tolypothrix bouteillei VB521301	HGT
TS1078	889722	888718	-	Cyanobacteria-specific RpoD-like sigma factor, type-1	Microcoleus sp. PCC 7113	Fischerella sp. JSC-11	Fischerella muscicola	Rivularia sp. PCC 7116	Leptolyngbya sp. O-77
TS1079	890217	891248	+	hypothetical protein	Synechococcus sp. PCC 6312	Halothece sp. PCC 7418	Synechocystis sp. PCC 7509	Oscillatoria sp. PCC 10802	Thermosynechococcus sp. NK55a	HGT
TS1080	891858	891529	-	hypothetical protein	Neosynechococcus sphagnicola sy1	Scytonema millei VB511283	Chroococcidiopsis thermalis PCC 7203	Synechocystis sp. PCC 7509	Leptolyngbya boryana dg5
TS1081	894744	892267	-	hypothetical protein	Oscillatoria sp. PCC 10802	Mastigocladopsis repens	cyanobacterium PCC 7702	Microcoleus vaginatus FGP-2	Leptolyngbya boryana dg5
TS1082	895018	895137	+	hypothetical protein	Hassallia byssoidea VB512170	Coleofasciculus chthonoplastes	Fischerella sp. JSC-11	Fischerella sp. NIES-3754	Coleofasciculus chthonoplastes PCC 7420	HGT
TS1083	895213	895350	+	hypothetical protein	Oscillatoriales cyanobacterium JSC-12	Nodularia spumigena CENA596	Nodularia spumigena CCY9414	Leptolyngbya sp. Heron Island J	Nostoc sp. NIES-3756
TS1084	895990	895817	-	hypothetical protein	Gloeocapsa sp. PCC 7428	Oscillatoria sp. PCC 10802	Nostoc piscinale CENA21	Leptolyngbya sp. NIES-3755	Geitlerinema sp. PCC 7407
TS1086	896514	897137	+	Protein of unknown function DUF820	Oscillatoriales cyanobacterium JSC-12	Oscillatoriales cyanobacterium JSC-12	Microcoleus sp. PCC 7113	Leptolyngbya boryana dg5	Leptolyngbya sp. NIES-3755
TS1087	897197	897457	+	hypothetical protein	Oscillatoriales cyanobacterium JSC-12	Tolypothrix bouteillei VB521301	Scytonema tolypothrichoides VB-61278	Anabaena sp. 90	Microcoleus sp. PCC 7113	HGT
TS1088	897611	898192	+	hypothetical protein	Oscillatoriales cyanobacterium JSC-12	Crinalium epipsammum PCC 9333	Scytonema millei VB511283	Oscillatoria sp. PCC 10802	Coleofasciculus chthonoplastes PCC 7420	HGT
TS1089	898189	899178	+	hypothetical protein	Oscillatoriales cyanobacterium JSC-12	Leptolyngbya boryana dg5	Oscillatoria sp. PCC 10802	Leptolyngbya sp. NIES-3755	Leptolyngbya sp. NIES-2104
TS1093	903106	906162	+	hypothetical protein	Oscillatoriales cyanobacterium JSC-12	Pseudanabaena sp. PCC 6802	Cyanothece sp. PCC 7425	Leptolyngbya sp. JSC-1	Fischerella sp. PCC 9605
TS1094	906183	906407	+	hypothetical protein	Microcoleus sp. PCC 7113	Nostoc piscinale CENA21	Nostoc sp. PCC 7107	Nostoc sp. NIES-3756	Tolypothrix sp. PCC 7601	HGT
TS1096	906885	907649	+	hypothetical protein	Chamaesiphon minutus	Chamaesiphon minutus PCC 6605	Leptolyngbya sp. NIES-2104	Candidatus Contendobacter odensis Run_B_J11	Leptolyngbya sp. NIES-3755
TS1097	907961	907725	-	High-affnity carbon uptake protein Hat/HatR	Synechocystis sp. PCC 7509	Leptolyngbya sp. NIES-2104	Chamaesiphon minutus PCC 6605	Microcystis aeruginosa	Rubidibacter lacunae
TS1098	909246	908101	-	Mobile element protein	Leptolyngbya sp. JSC-1	Neosynechococcus sphagnicola sy1	Nostoc sp. NIES-3756	Chlorogloeopsis fritschii	Aliterella atlantica CENA595
TS1099	910162	909326	-	High-affnity carbon uptake protein Hat/HatR	Leptolyngbya sp. JSC-1	Neosynechococcus sphagnicola sy1	Nostoc sp. NIES-3756	Calothrix sp. 336/3	Aliterella atlantica CENA595
TS1101	913523	911085	-	hypothetical protein	Scytonema millei VB511283	Acaryochloris sp. CCMEE 5410	Synechocystis sp. PCC 7509	Gloeocapsa sp. PCC 7428	Acaryochloris marina	HGT
TS1102	913660	914067	+	hypothetical protein	Acaryochloris marina	Acaryochloris marina	Acaryochloris sp. CCMEE 5410	Scytonema millei VB511283	Acaryochloris marina	HGT
TS1104	915127	916296	+	hypothetical protein	Neosynechococcus sphagnicola sy1	Oscillatoriales cyanobacterium JSC-12	Leptolyngbya sp. O-77	Geitlerinema sp. PCC 7407	Microcoleus vaginatus FGP-2
TS1105	916621	917385	+	hypothetical protein	Leptolyngbya boryana	Leptolyngbya sp. NIES-3755	Leptolyngbya boryana dg5	Leptolyngbya sp. JSC-1	Oscillatoriales cyanobacterium MTP1
TS1106	917962	917348	-	hypothetical protein	Geminocystis sp. NIES-3709	Xenococcus sp. PCC 7305	Pleurocapsa sp. PCC 7319	Coleofasciculus chthonoplastes PCC 7420	Leptolyngbya sp. PCC 7375
TS1109	918997	919146	+	hypothetical protein	Leptolyngbya boryana dg5	Chamaesiphon minutus PCC 6605	Fischerella muscicola	Synechocystis sp. PCC 7509	Leptolyngbya sp. KIOST-1
TS1110	920584	919199	-	Oxamate carbamoyltransferase (EC 2.1.3.5)	Synechocystis sp. PCC 7509	Leptolyngbya boryana dg5	Chamaesiphon minutus PCC 6605	Fischerella muscicola	Tolypothrix sp. PCC 7601
TS1111	921174	920581	-	Amidase	Fischerella muscicola	Fischerella muscicola	Hapalosiphon sp. MRB220	Calothrix sp. PCC 7507	Phormidesmis priestleyi Ana
TS1112	921187	921300	+	hypothetical protein	Leptolyngbya boryana dg5	Synechocystis sp. PCC 7509	Leptolyngbya boryana	Fischerella muscicola	Chamaesiphon minutus PCC 6605
TS1113	921340	921792	+	hypothetical protein	Leptolyngbya boryana dg5	Chamaesiphon minutus PCC 6605	Synechocystis sp. PCC 7509	Leptolyngbya sp. JSC-1	Leptolyngbya sp. KIOST-1
TS1114	922179	923288	+	acyl-CoA dehydrogenase family protein	Leptolyngbya boryana dg5	Leptolyngbya boryana	Chamaesiphon minutus PCC 6605	Fischerella muscicola	Synechocystis sp. PCC 7509
TS1115	923430	924083	+	Uncharacterized protein YegL	Synechococcus sp. PCC 7335	Myxosarcina sp. GI1	Alkanindiges illinoisensis	Acinetobacter baumannii	Acinetobacter baumannii NIPH 410	HGT
TS1116	924098	924529	+	hypothetical protein	Leptolyngbya boryana dg5	Synechocystis sp. PCC 7509	Fischerella muscicola	Chamaesiphon minutus PCC 6605	Leptolyngbya sp. JSC-1
TS1117	924526	924882	+	hypothetical protein	Mastigocoleus testarum BC008	Calothrix sp. PCC 7507	Limnoraphis robusta CS-951	Calothrix sp. PCC 7507	Calothrix sp. PCC 7103	HGT
TS1118	924994	925173	+	hypothetical protein	Leptolyngbya boryana	Leptolyngbya boryana dg5	Calothrix sp. PCC 7103	Leptolyngbya sp. NIES-3755	Nostoc punctiforme PCC 73102
TS1119	925157	926437	+	hypothetical protein	Oscillatoriales cyanobacterium JSC-12	Methylobacterium sp. Leaf89	Methylobacterium sp. Leaf465	Methylobacterium sp. Leaf94	Methylobacterium sp. Leaf104	HGT
TS1120	926454	926597	+	hypothetical protein	Calothrix sp. PCC 7103	Gloeocapsa sp. PCC 7428	Chlorogloeopsis fritschii	Tolypothrix campylonemoides VB511288	Chroococcidiopsis thermalis PCC 7203	HGT
TS1121	926727	927479	+	hypothetical protein	Fischerella sp. PCC 9605	Microcoleus sp. PCC 7113	Scytonema tolypothrichoides VB-61278	Rivularia sp. PCC 7116	Rivularia sp. PCC 7116	HGT
TS1125	929536	929060	-	transposase	Leptolyngbya sp. O-77	Cyanothece sp. PCC 7425	Leptolyngbya sp. O-77	Cyanothece sp. PCC 7425	Leptolyngbya sp. PCC 6406
TS1126	930567	929605	-	Protein containing domains DUF403	Microcoleus sp. PCC 7113	Nostoc punctiforme	Nostoc punctiforme PCC 73102	Nostoc sp. PCC 7107	Oscillatoria acuminata PCC 6304	HGT
TS1127	930688	930569	-	hypothetical protein	Oscillatoriales cyanobacterium JSC-12	Scytonema millei VB511283	Chroococcidiopsis thermalis PCC 7203	Oscillatoria sp. PCC 10802	Neosynechococcus sphagnicola
TS1128	932234	930801	-	Protein containing domains DUF404, DUF407	Oscillatoriales cyanobacterium JSC-12	Leptolyngbya sp. NIES-2104	Leptolyngbya sp. NIES-3755	Leptolyngbya boryana dg5	Neosynechococcus sphagnicola sy1
TS1130	935029	934469	-	hypothetical protein	Oscillatoriales cyanobacterium JSC-12	Leptolyngbya boryana dg5	Leptolyngbya sp. NIES-2104	Leptolyngbya sp. NIES-3755	Oscillatoriales cyanobacterium MTP1
TS1132	936120	935509	-	Recombination inhibitory protein MutS2	Calothrix sp. 336/3	Microchaete sp. PCC 7126	Microchaete diplosiphon	Tolypothrix sp. PCC 7601	Microcoleus sp. PCC 7113	HGT
TS1133	937864	936137	-	Recombination inhibitory protein MutS2	Microcoleus sp. PCC 7113	Calothrix sp. 336/3	Stanieria sp. NIES-3757	Stanieria cyanosphaera PCC 7437	Pseudanabaena sp. PCC 6802	HGT
TS1134	938217	937981	-	hypothetical protein	Microcoleus sp. PCC 7113	Tolypothrix sp. PCC 7601	Microchaete diplosiphon	Microchaete sp. PCC 7126	Pseudanabaena sp. PCC 6802	HGT
TS1135	938477	938214	-	hypothetical protein	Microcoleus sp. PCC 7113	Microchaete sp. PCC 7126	Chamaesiphon minutus PCC 6605	Tolypothrix sp. PCC 7601	Calothrix sp. 336/3	HGT
TS1136	938871	940595	+	hypothetical protein	Microcoleus sp. PCC 7113	Microcoleus sp. PCC 7113	Tolypothrix sp. PCC 7601	Tolypothrix sp. PCC 7601	Microchaete sp. PCC 7126	HGT
TS1137	940817	942868	+	hypothetical protein	Microcoleus sp. PCC 7113	Microcoleus sp. PCC 7113	Microchaete sp. PCC 7126	Tolypothrix sp. PCC 7601	Calothrix sp. 336/3	HGT
TS1139	943995	944375	+	Cobalt-precorrin 5A hydrolase (EC 3.7.1.12) / Cobalt-precorrin-3 C(17)-methyltransferase (EC 2.1.1.272)	Tolypothrix sp. PCC 7601	Calothrix sp. 336/3	Tolypothrix sp. PCC 7601	Microchaete sp. PCC 7126	Microcoleus sp. PCC 7113	HGT
TS1141	946148	946774	+	hypothetical protein	Tolypothrix sp. PCC 7601	Microcoleus sp. PCC 7113	Microchaete sp. PCC 7126	Calothrix sp. 336/3	Pseudanabaena sp. 'Roaring Creek'	HGT
TS1143	946887	947963	+	N5-carboxyaminoimidazole ribonucleotide synthase (EC 6.3.4.18)	Microcoleus sp. PCC 7113	Tolypothrix sp. PCC 7601	Calothrix sp. 336/3	Microchaete sp. PCC 7126	Scytonema tolypothrichoides VB-61278	HGT
TS1144	948053	948943	+	Ribulosamine/erythrulosamine 3-kinase potentially involved in protein deglycation	Anabaena sp. PCC 7108	Nostoc punctiforme PCC 73102	Leptolyngbya boryana dg5	Calothrix sp. PCC 7103	Synechocystis sp. PCC 6803
TS1145	950032	949289	-	ABC transporter, substrate-binding protein (cluster 1, maltose/g3p/polyamine/iron)	Mastigocoleus testarum BC008	Calothrix sp. PCC 6303	Pseudanabaena sp. PCC 7367	Moorea producens	Moorea producens 3L	HGT
TS1146	950511	950014	-	N-Acetyl-D-glucosamine ABC transport system, sugar-binding protein	Microcoleus sp. PCC 7113	Scytonema tolypothrichoides	Calothrix sp. 336/3	Calothrix sp. 336/3	Scytonema tolypothrichoides VB-61278	HGT
TS1147	951330	950578	-	Adenylyl-sulfate reductase [thioredoxin] (EC 1.8.4.10)	Microcoleus sp. PCC 7113	Tolypothrix sp. PCC 7601	Pseudanabaena sp. PCC 6802	Microchaete sp. PCC 7126	Calothrix sp. 336/3	HGT
TS1150	953234	953875	+	hypothetical protein	Tolypothrix sp. PCC 7601	Microchaete sp. PCC 7126	Pseudanabaena sp. PCC 6802	Microcoleus sp. PCC 7113	Calothrix sp. 336/3	HGT
TS1151	954787	954071	-	possible heat shock protein DnaJ	Calothrix sp. 336/3	Microcoleus sp. PCC 7113	Phormidesmis priestleyi Ana	Leptolyngbya boryana dg5	Calothrix sp. PCC 6303
TS1152	954971	955258	+	hypothetical protein	Microcoleus sp. PCC 7113	Fremyella diplosiphon Fd33	Tolypothrix sp. PCC 7601	Microchaete sp. PCC 7126	Calothrix sp. 336/3	HGT
TS1153	955729	957057	+	hypothetical protein	Microcoleus sp. PCC 7113	Tolypothrix sp. PCC 7601	Tolypothrix sp. PCC 7601	Microchaete sp. PCC 7126	Leptolyngbya sp. JSC-1
TS1155	957496	958695	+	Uncharacterized MFS-type transporter	Calothrix sp. 336/3	Microchaete sp. PCC 7126	Microcoleus sp. PCC 7113	Fremyella diplosiphon Fd33	Tolypothrix sp. PCC 7601	HGT
TS1156	959055	958741	-	Ca(2+)/H(+) antiporter	Tolypothrix sp. PCC 7601	Calothrix sp. 336/3	Microchaete sp. PCC 7126	Microcoleus sp. PCC 7113	Leptolyngbya sp. JSC-1
TS1157	959846	959064	-	Ca(2+)/H(+) antiporter	Tolypothrix sp. PCC 7601	Fremyella diplosiphon Fd33	Microchaete diplosiphon	Microchaete sp. PCC 7126	Microcoleus sp. PCC 7113	HGT
TS1158	959968	961251	+	putatiave glycosyltransferase	Microcoleus sp. PCC 7113	Pseudanabaena sp. 'Roaring Creek'	Microchaete sp. PCC 7126	Tolypothrix sp. PCC 7601	Leptolyngbya sp. KC 45
TS1159	961555	961238	-	Mg/Co/Ni transporter MgtE, CBS domain-containing	Pseudanabaena sp. PCC 6802	Tolypothrix sp. PCC 7601	Calothrix sp. 336/3	Pseudanabaena sp. 'Roaring Creek'	Microcoleus sp. PCC 7113	HGT
TS1160	961784	961948	+	hypothetical protein	Leptolyngbya sp. NIES-2104	Leptolyngbya boryana dg5	Gloeobacter kilaueensis JS1	Cyanothece sp. PCC 7425	Nodosilinea nodulosa
TS1162	962195	962845	+	Choloylglycine hydrolase (EC 3.5.1.24)	Oscillatoriales cyanobacterium JSC-12	Oscillatoriales cyanobacterium MTP1	Leptolyngbya sp. NIES-2104	Fischerella sp. PCC 9339	Crinalium epipsammum PCC 9333
TS1163	963221	962985	-	hypothetical protein	Fischerella sp. NIES-3754	Fischerella muscicola	Oscillatoria acuminata PCC 6304	Nostoc sp. PCC 7120	Leptolyngbya boryana dg5
TS1164	963634	963353	-	Mobile element protein	Oscillatoriales cyanobacterium JSC-12	Fischerella sp. PCC 9605	Microcoleus sp. PCC 7113	Fischerella muscicola	Oscillatoria] sp. PCC 6506	HGT
TS1168	966273	966106	-	hypothetical protein	Oscillatoriales cyanobacterium JSC-12	Oscillatoriales cyanobacterium MTP1	Geitlerinema sp. PCC 7407	Geitlerinema sp. PCC 7407	Coleofasciculus chthonoplastes	HGT
TS1169	966275	966901	+	hypothetical protein	Leptolyngbya sp. NIES-2104	Oscillatoriales cyanobacterium JSC-12	Leptolyngbya sp. NIES-3755	Leptolyngbya boryana dg5	Nostoc punctiforme PCC 73102
TS1170	967026	968504	+	Glucan 1,4-alpha-maltohexaosidase (EC 3.2.1.98)	Crinalium epipsammum PCC 9333	Geitlerinema sp. PCC 7407	Coleofasciculus chthonoplastes	Geitlerinema sp. PCC 7407	Tolypothrix campylonemoides VB511288	HGT
TS1172	969787	969305	-	Mobile element protein	Oscillatoria sp. PCC 10802	Crinalium epipsammum PCC 9333	Leptolyngbya sp. NIES-3755	Microcoleus sp. PCC 7113	Oscillatoria] sp. PCC 6506
TS1174	970355	970771	+	Adenylate cyclase (EC 4.6.1.1)	Oscillatoriales cyanobacterium JSC-12	Nostoc piscinale CENA21	Nostoc sp. PCC 7107	Nostoc sp. PCC 7107	Fischerella sp. PCC 9605	HGT
TS1176	971491	971628	+	hypothetical protein	Oscillatoriales cyanobacterium JSC-12	Leptolyngbya sp. JSC-1	Geitlerinema sp. PCC 7407	Rivularia sp. PCC 7116	Leptolyngbya sp. O-77
TS1177	971666	972115	+	Transposase	Oscillatoriales cyanobacterium JSC-12	Leptolyngbya boryana dg5	Microcoleus sp. PCC 7113	Leptolyngbya sp. NIES-3755	Leptolyngbya sp. O-77
TS1179	974026	974871	+	Bicarbonate ABC transporter, permease protein	Oscillatoriales cyanobacterium JSC-12	Crinalium epipsammum PCC 9333	Nostoc sp. PCC 7524	Anabaena variabilis ATCC 29413	Nostoc sp. PCC 7120	HGT
TS1180	975184	975074	-	hypothetical protein	Scytonema millei VB511283	Mastigocoleus testarum BC008	Microcoleus vaginatus FGP-2	Fischerella sp. JSC-11	Fischerella thermalis	HGT
TS1183	977842	978195	+	Bicarbonate ABC transporter, ATP-binding protein	Oscillatoriales cyanobacterium JSC-12	Fischerella sp. PCC 9605	Calothrix sp. PCC 7507	Nostoc sp. NIES-3756	Microcoleus sp. PCC 7113	HGT
TS1184	978185	979054	+	hypothetical protein	Oscillatoria] sp. PCC 6506	Oscillatoria nigro-viridis	Planktothrix	Moorea producens 3L	Oscillatoria nigro-viridis PCC 7112	HGT
TS1185	979415	980161	+	Cobalt-zinc-cadmium resistance protein CzcD	Oscillatoriales cyanobacterium JSC-12	Oscillatoria nigro-viridis PCC 7112	Microcoleus vaginatus FGP-2	Chroococcidiopsis thermalis PCC 7203	Scytonema millei VB511283	HGT
TS1189	982333	983037	+	hypothetical protein	Leptolyngbya boryana dg5	Oscillatoriales cyanobacterium JSC-12	Microcoleus sp. PCC 7113	Leptolyngbya sp. NIES-3755	Leptolyngbya sp. JSC-1
TS1190	983024	984019	+	Pentapeptide repeat family protein	Oscillatoriales cyanobacterium JSC-12	Leptolyngbya sp. O-77	Cyanothece sp. CCY0110	Cyanothece sp. ATCC 51142	Richelia intracellularis HH01
TS1192	984881	984372	-	Putative porin	Oscillatoriales cyanobacterium JSC-12	Oscillatoriales cyanobacterium JSC-12	Chroococcidiopsis thermalis PCC 7203	Geitlerinema sp. PCC 7407	Scytonema millei VB511283	HGT
TS1194	986821	987843	+	Phosphate ABC transporter, substrate-binding protein PstS (TC 3.A.1.7.1)	Oscillatoriales cyanobacterium JSC-12	Leptolyngbya boryana dg5	Leptolyngbya sp. NIES-3755	Crinalium epipsammum PCC 9333	Microcoleus sp. PCC 7113
TS1195	987904	988035	+	hypothetical protein	Oscillatoria sp. PCC 10802	Leptolyngbya sp. JSC-1	Leptolyngbya sp. NIES-3755	Geitlerinema sp. PCC 7407	Chlorogloeopsis fritschii
TS1196	988088	989020	+	Phosphate ABC transporter, permease protein PstC (TC 3.A.1.7.1)	Anabaena variabilis ATCC 29413	Hassallia byssoidea VB512170	Mastigocladus laminosus UU774	Nostoc sp. PCC 7120	Limnoraphis robusta CS-951	HGT
TS1197	989072	990022	+	Phosphate ABC transporter, permease protein PstA (TC 3.A.1.7.1)	Leptolyngbya sp. JSC-1	Oscillatoriales cyanobacterium JSC-12	Oscillatoria sp. PCC 10802	Leptolyngbya boryana dg5	Microcoleus vaginatus FGP-2
TS1200	991652	992527	+	hypothetical protein	Oscillatoria] sp. PCC 6506	Oscillatoria sp. PCC 10802	Oscillatoria nigro-viridis PCC 7112	Lyngbya sp. PCC 8106	Planktothrix prolifica	HGT
TS1201	993124	992708	-	hypothetical protein	Cyanothece sp. PCC 7425	Oscillatoriales cyanobacterium MTP1	Microcoleus sp. PCC 7113	Microcoleus sp. PCC 7113	Geitlerinema sp. PCC 7407	HGT
TS1202	993675	993259	-	Biopolymer transport protein ExbD/TolR	Leptolyngbya sp. NIES-3755	Gloeocapsa sp. PCC 7428	Phormidesmis priestleyi Ana	Microcoleus sp. PCC 7113	Coleofasciculus chthonoplastes PCC 7420
TS1204	994382	994014	-	Ferric siderophore transport system, biopolymer transport protein ExbB	Oscillatoriales cyanobacterium JSC-12	Cyanothece sp. PCC 7425	Chroococcidiopsis thermalis	Chroococcidiopsis thermalis PCC 7203	Scytonema millei	HGT
TS1205	995278	994598	-	hypothetical protein	Leptolyngbya sp. JSC-1	Fischerella muscicola	Fischerella sp. NIES-3754	Fischerella sp. JSC-11	Fischerella sp. PCC 9431
TS1209	997394	997038	-	hypothetical protein	Oscillatoriales cyanobacterium MTP1	Pseudanabaena biceps PCC 7429	Leptolyngbya sp. PCC 7375	Leptolyngbya sp. O-77	Leptolyngbya sp. Heron Island J
TS1213	999296	999174	-	hypothetical protein	Xenorhabdus nematophila	Xenorhabdus nematophila	Xenorhabdus nematophila	Xenorhabdus nematophila	Anabaena sp. wa102	HGT
TS1214	1000057	999431	-	hypothetical protein	Bacillus sp. REN51N	Nitrospira sp. OLB3	Calothrix sp. PCC 7507	Calothrix sp. PCC 7507	Nostoc sp. PCC 7120	HGT
TS1219	1003434	1003243	-	hypothetical protein	Calothrix sp. PCC 7507	Cylindrospermum stagnale PCC 7417	Phormidesmis priestleyi Ana	Mastigocladopsis repens	Chroococcidiopsis thermalis
TS1221	1005036	1005629	+	hypothetical protein	Leptolyngbya sp. NIES-2104	Leptolyngbya boryana dg5	Leptolyngbya sp. NIES-3755	Calothrix sp. PCC 7507	Oscillatoriales cyanobacterium JSC-12
TS1222	1006149	1005754	-	Rhodanese-related sulfurtransferase	Oscillatoriales cyanobacterium JSC-12	Leptolyngbya sp. O-77	Leptolyngbya boryana dg5	Leptolyngbya sp. JSC-1	Leptolyngbya sp. NIES-3755
TS1225	1007065	1006853	-	Uncharacterized membrane protein Rmet_3714	Oscillatoriales cyanobacterium JSC-12	Leptolyngbya sp. NIES-2104	Leptolyngbya sp. NIES-3755	Leptolyngbya boryana dg5	Leptolyngbya sp. O-77
TS1226	1007325	1007477	+	hypothetical protein	Geitlerinema sp. PCC 7407	Gloeocapsa sp. PCC 7428	Oscillatoriales cyanobacterium JSC-12	Tolypothrix sp. PCC 7601	Tolypothrix campylonemoides VB511288	HGT
TS1227	1007761	1008546	+	Sulfide:quinone oxidoreductase, Type I	Leptolyngbya sp. NIES-3755	Oscillatoriales cyanobacterium JSC-12	Fischerella sp. PCC 9339	Hapalosiphon sp. MRB220	Mastigocladus laminosus UU774
TS1228	1008557	1009015	+	hypothetical protein	Oscillatoriales cyanobacterium JSC-12	Neosynechococcus sphagnicola sy1	Leptolyngbya boryana dg5	Fischerella muscicola	Hapalosiphon sp. MRB220
TS1229	1008978	1009529	+	hypothetical protein	Nostoc piscinale CENA21	Tolypothrix sp. PCC 7601	Oscillatoriales cyanobacterium JSC-12	Tolypothrix sp. PCC 7601	Oscillatoriales cyanobacterium JSC-12	HGT
TS1230	1009611	1009733	+	hypothetical protein	Scytonema millei VB511283	Chroococcidiopsis thermalis PCC 7203	Leptolyngbya sp. JSC-1	Microcoleus sp. PCC 7113	Microcoleus sp. PCC 7113
TS1234	1010843	1011046	+	Ribonucleotide reductase of class III (anaerobic), activating protein (EC 1.97.1.4)	Oscillatoriales cyanobacterium MTP1	Oscillatoriales cyanobacterium JSC-12	Leptolyngbya sp. JSC-1	Cyanothece sp. PCC 7425	Leptolyngbya sp. O-77
TS1235	1011608	1011072	-	Uncharacterized membrane protein, YraQ family	Microcoleus sp. PCC 7113	Oscillatoriales cyanobacterium JSC-12	Oscillatoria sp. PCC 10802	Microcoleus vaginatus FGP-2	Leptolyngbya sp. JSC-1
TS1236	1011930	1011568	-	Uncharacterized membrane protein, YraQ family	Oscillatoriales cyanobacterium JSC-12	Leptolyngbya boryana dg5	Leptolyngbya sp. NIES-3755	Leptolyngbya sp. NIES-2104	Rivularia sp. PCC 7116
TS1237	1012061	1011933	-	Uncharacterized membrane protein, YraQ family	Oscillatoriales cyanobacterium JSC-12	Oscillatoriales cyanobacterium JSC-12	Nostoc sp. PCC 7524	Nostoc sp. NIES-3756	Leptolyngbya sp. O-77
TS1240	1012754	1013278	+	hypothetical protein	Scytonema tolypothrichoides VB-61278	Chroococcidiopsis thermalis PCC 7203	Microchaete sp. PCC 7126	Calothrix sp. 336/3	Anabaena sp. PCC 7108	HGT
TS1242	1014598	1014095	-	hypothetical protein	Oscillatoriales cyanobacterium JSC-12	Oscillatoriales cyanobacterium JSC-12	Oscillatoria] sp. PCC 6506	Oscillatoriales cyanobacterium MTP1	Lyngbya aestuarii	HGT
TS1243	1015446	1014598	-	hypothetical protein	Oscillatoriales cyanobacterium JSC-12	Fischerella sp. PCC 9605	Chlorogloeopsis fritschii	Scytonema tolypothrichoides VB-61278	Fischerella thermalis	HGT
TS1244	1015670	1019752	+	hypothetical protein	Oscillatoriales cyanobacterium JSC-12	Leptolyngbya boryana dg5	Leptolyngbya sp. NIES-3755	Leptolyngbya sp. NIES-2104	Fischerella sp. PCC 9605
TS1245	1019835	1020185	+	hypothetical protein	Oscillatoriales cyanobacterium JSC-12	Oscillatoria sp. PCC 10802	Oscillatoria] sp. PCC 6506	Leptolyngbya sp. JSC-1	Geitlerinema sp. PCC 7407
TS1247	1020887	1021237	+	MBL-fold metallo-hydrolase superfamily	Geitlerinema sp. PCC 7407	Oscillatoriales cyanobacterium JSC-12	Leptolyngbya sp. JSC-1	Aliterella atlantica CENA595	Leptolyngbya sp. O-77
TS1248	1021469	1022533	+	hypothetical protein	Scytonema tolypothrichoides VB-61278	Oscillatoria] sp. PCC 6506	Oscillatoria acuminata PCC 6304	Oscillatoria nigro-viridis	Microcoleus vaginatus FGP-2	HGT
TS1249	1023387	1022608	-	hypothetical protein	Microcoleus sp. PCC 7113	Oscillatoriales cyanobacterium MTP1	Fischerella sp. NIES-3754	Fischerella sp. PCC 9605	Fischerella sp. JSC-11	HGT
TS1250	1024619	1023921	-	MBL-fold metallo-hydrolase superfamily	Thermosynechococcus sp. NK55a	Scytonema hofmanni PCC 7110	Tolypothrix bouteillei VB521301	Thermosynechococcus elongatus BP-1	Synechococcus sp. PCC 6312	HGT
TS1251	1025111	1025587	+	Transposase	Microcoleus sp. PCC 7113	Oscillatoria sp. PCC 10802	Scytonema tolypothrichoides VB-61278	Mastigocladopsis repens	Nostoc punctiforme PCC 73102	HGT
TS1255	1028640	1028176	-	Transcriptional regulator	Oscillatoriales cyanobacterium JSC-12	Microcoleus sp. PCC 7113	Geitlerinema sp. PCC 7407	Gloeocapsa sp. PCC 7428	Moorea producens 3L	HGT
TS1259	1031107	1031583	+	Transposase	Oscillatoriales cyanobacterium JSC-12	Leptolyngbya boryana dg5	Scytonema millei VB511283	Chroococcidiopsis thermalis PCC 7203	Oscillatoria nigro-viridis PCC 7112
TS1260	1031619	1031756	+	hypothetical protein	Oscillatoriales cyanobacterium JSC-12	Microcoleus sp. PCC 7113	Cylindrospermum stagnale PCC 7417	Nostoc punctiforme	Nostoc punctiforme PCC 73102	HGT
TS1261	1031794	1032243	+	Transposase	Oscillatoriales cyanobacterium JSC-12	Oscillatoriales cyanobacterium JSC-12	Hassallia byssoidea VB512170	Scytonema hofmanni] UTEX B 1581	Planktothricoides sp. SR001	HGT
TS1262	1032356	1033225	+	Protein containing transglutaminase-like domain, putative cysteine protease	Oscillatoriales cyanobacterium JSC-12	Lyngbya aestuarii BL J	Lyngbya sp. PCC 8106	Limnoraphis robusta CS-951	Planktothricoides sp. SR001	HGT
TS1263	1033548	1033988	+	High-affnity carbon uptake protein Hat/HatR	Planktothricoides sp. SR001	Phormidesmis priestleyi Ana	Leptolyngbya sp. KIOST-1	Oscillatoriales cyanobacterium JSC-12	Limnoraphis robusta CS-951
TS1264	1034569	1034027	-	RNA polymerase sigma factor RpoE	Oscillatoriales cyanobacterium JSC-12	Stanieria cyanosphaera PCC 7437	Spirulina subsalsa	Rubidibacter lacunae KORDI 51-2	filamentous cyanobacterium ESFC-1	HGT
TS1268	1036055	1036399	+	hypothetical protein	Oscillatoriales cyanobacterium JSC-12	Oscillatoriales cyanobacterium JSC-12	Chroococcidiopsis thermalis PCC 7203	Scytonema millei VB511283	Leptolyngbya sp. NIES-3755
TS1269	1036972	1036541	-	Transcriptional regulator	Neosynechococcus sphagnicola sy1	Microcoleus sp. PCC 7113	Microcoleus sp. PCC 7113	Oscillatoriales cyanobacterium JSC-12	Hapalosiphon sp. MRB220
TS1270	1037175	1037432	+	Na+/H+ antiporter	Leptolyngbya sp. JSC-1	Leptolyngbya sp. NIES-3755	Leptolyngbya sp. O-77	Planktothricoides sp. SR001	Gloeocapsa sp. PCC 7428
TS1271	1037459	1038730	+	Na+/H+ antiporter	Microcoleus sp. PCC 7113	Oscillatoriales cyanobacterium JSC-12	Synechococcus sp. PCC 6312	Thermosynechococcus elongatus BP-1	Thermosynechococcus sp. NK55a	HGT
TS1272	1039429	1039298	-	hypothetical protein	Oscillatoriales cyanobacterium JSC-12	Oscillatoria sp. PCC 10802	Leptolyngbya sp. JSC-1	Crinalium epipsammum PCC 9333	Leptolyngbya sp. O-77
TS1273	1039616	1040602	+	UDP-glucose 4-epimerase (EC 5.1.3.2)	Oscillatoriales cyanobacterium JSC-12	Microcoleus sp. PCC 7113	Planktothricoides sp. SR001	Leptolyngbya sp. NIES-3755	Leptolyngbya sp. NIES-2104
TS1275	1042026	1043321	+	hypothetical protein	Oscillatoriales cyanobacterium JSC-12	Geitlerinema sp. PCC 7407	Leptolyngbya sp. NIES-2104	Geitlerinema sp. PCC 7407	Leptolyngbya boryana dg5
TS1276	1043502	1044566	+	hypothetical protein	Oscillatoriales cyanobacterium JSC-12	Leptolyngbya sp. JSC-1	Oscillatoria] sp. PCC 6506	Halothece sp. PCC 7418	Leptolyngbya sp. PCC 7375
TS1278	1045613	1046587	+	hypothetical protein	Fischerella sp. JSC-11	Leptolyngbya sp. JSC-1	Gloeocapsa sp. PCC 7428	Leptolyngbya boryana dg5	Pleurocapsa sp. PCC 7319
TS1279	1047466	1046678	-	Methionine aminopeptidase (EC 3.4.11.18)	Fischerella sp. JSC-11	Fischerella sp. JSC-11	Scytonema millei VB511283	Mastigocladopsis repens	Chroococcidiopsis thermalis PCC 7203	HGT
TS1280	1048015	1047476	-	Uncharacterized protein PA4799	Microcystis aeruginosa SPC777	Microcystis aeruginosa	Microcystis aeruginosa NIES-843	Microcystis aeruginosa PCC 9806	Microcystis sp. T1-4	HGT
TS1281	1048768	1048226	-	hypothetical protein	Achromatium sp. WMS3	Microcystis aeruginosa NIES-843	Microcystis aeruginosa NIES-843	Microcystis panniformis	Microcystis panniformis	HGT
TS1282	1048928	1049818	+	hypothetical protein	Pseudanabaena biceps PCC 7429	Synechococcus sp. PCC 7335	Synechococcus sp. PCC 7335	Acidiphilium sp. JA12-A1	Acidiphilium angustum	HGT
TS1283	1049989	1050465	+	hypothetical protein	Desulfosarcina cetonica	Desulfosarcina cetonica	Microcystis aeruginosa NIES-843	Microcystis aeruginosa NIES-843	Candidatus Achromatium palustre	HGT
TS1284	1051136	1050609	-	L,D-transpeptidase	Microcystis aeruginosa TAIHU98	Microcystis aeruginosa TAIHU98	Microcystis aeruginosa PCC 7806	Microcystis aeruginosa	Microcystis aeruginosa NIES-843	HGT
TS1285	1051850	1051212	-	4-hydroxy-2-oxoglutarate aldolase (EC 4.1.3.16) @ 2-dehydro-3-deoxyphosphogluconate aldolase (EC 4.1.2.14)	Pseudanabaena biceps PCC 7429	Synechococcus sp. PCC 7335	Synechococcus sp. PCC 7335	Acidiphilium sp. JA12-A1	Acidiphilium angustum	HGT
TS1286	1052587	1051829	-	Cell-division-associated, ABC-transporter-like signaling protein FtsE	Candidatus Entotheonella sp. TSY1	Oscillatoriales cyanobacterium JSC-12	Nitrosococcus watsonii C-113	Nitrosococcus oceani	Leptolyngbya sp. NIES-3755
TS1287	1053322	1052696	-	Probable UDP-N-acetyl-D-mannosaminuronic acid transferase (EC 2.4.1.-)	Stanieria sp. NIES-3757	Leptolyngbya sp. NIES-2104	Oscillatoriales cyanobacterium MTP1	Pseudanabaena biceps PCC 7429	Xenococcus sp. PCC 7305
TS1288	1053376	1053504	+	hypothetical protein	Pseudanabaena biceps PCC 7429	Oscillatoria nigro-viridis	Leptolyngbya sp. Heron Island J	Leptolyngbya sp. KIOST-1	Synechococcus sp. PCC 7335
TS1289	1054497	1053547	-	Biotin synthase (EC 2.8.1.6)	Microcystis aeruginosa PCC 9806	Microcystis aeruginosa NIES-44	Microcystis aeruginosa NIES-843	Microcystis aeruginosa PCC 9809	Microcystis aeruginosa PCC 9717	HGT
TS1290	1055400	1054576	-	Nucleoside-diphosphate-sugar epimerases	Calothrix sp. 336/3	Pseudanabaena sp. PCC 6802	Cyanothece sp. PCC 7822	Fischerella sp. NIES-3754	Fischerella sp. NIES-3754	HGT
TS1293	1058582	1058412	-	hypothetical protein	Gloeocapsa sp. PCC 7428	Cyanothece sp. PCC 7424	Microchaete sp. PCC 7126	Scytonema millei VB511283	Rivularia sp. PCC 7116	HGT
TS1294	1058781	1059059	+	hypothetical protein	Scytonema millei VB511283	Chroococcidiopsis thermalis PCC 7203	Oscillatoria acuminata PCC 6304	Microchaete sp. PCC 7126	Microcoleus sp. PCC 7113	HGT
TS1299	1064850	1064713	-	hypothetical protein	Oscillatoriales cyanobacterium JSC-12	Scytonema tolypothrichoides VB-61278	Calothrix sp. PCC 7507	Leptolyngbya sp. O-77	Calothrix sp. PCC 6303
TS1300	1065659	1065093	-	hypothetical protein	Calothrix sp. PCC 7507	Bacillus sp. Soil768D1	Bacillus sp. Leaf13	Bacillus butanolivorans	Brevibacillus choshinensis	HGT
TS1301	1066168	1065656	-	Mobile element protein	Chroococcidiopsis thermalis PCC 7203	Microchaete sp. PCC 7126	Synechocystis sp. PCC 7509	Scytonema hofmanni PCC 7110	Scytonema tolypothrichoides VB-61278	HGT
TS1302	1066559	1066317	-	Asl2194 protein	Candidatus Entotheonella sp. TSY1	Oscillatoriales cyanobacterium JSC-12	Nitrosococcus watsonii C-113	Nitrosococcus oceani	Leptolyngbya sp. NIES-3755
TS1307	1068454	1068573	+	hypothetical protein	Cyanothece sp. PCC 7425	Leptolyngbya sp. PCC 7375	Microcoleus sp. PCC 7113	Microcoleus sp. PCC 7113	Nostoc flagelliforme str. Sunitezuoqi
TS1308	1068972	1068607	-	Single-stranded DNA-binding protein	Stanieria sp. NIES-3757	Leptolyngbya sp. NIES-2104	Oscillatoriales cyanobacterium MTP1	Pseudanabaena biceps PCC 7429	Xenococcus sp. PCC 7305
TS1309	1069424	1069092	-	Carboxymuconolactone decarboxylase (EC 4.1.1.44)	Achromatium sp. WMS3	Microcystis aeruginosa NIES-843	Candidatus Achromatium palustre	Microcystis aeruginosa TAIHU98	Microcystis panniformis	HGT
TS1310	1069725	1070459	+	hypothetical protein	Microcystis aeruginosa TAIHU98	Microcystis aeruginosa TAIHU98	Microcystis aeruginosa PCC 7806	Microcystis aeruginosa	Microcystis aeruginosa NIES-843	HGT
TS1311	1070905	1070630	-	hypothetical protein	Pseudanabaena sp. PCC 6802	Synechococcus sp. PCC 7336	Synechococcus sp. PCC 7336	Cyanobacterium stanieri PCC 7202	Acaryochloris marina MBIC11017	HGT
TS1313	1072398	1071367	-	UPF0324 inner membrane protein YeiH	Leptolyngbya sp. PCC 6406	Nodosilinea nodulosa	Microcoleus vaginatus	Microcoleus sp. PCC 7113	Rivularia sp. PCC 7116
TS1314	1073733	1072603	-	Cytosolic Fe-S cluster assembling factor NBP35 / Chromosome (plasmid) partitioning protein ParA	Oscillatoriales cyanobacterium JSC-12	Leptolyngbya sp. NIES-3755	Leptolyngbya boryana dg5	Leptolyngbya boryana	Leptolyngbya boryana dg5
TS1316	1074974	1074747	-	Adenylylsulfate reductase beta-subunit (EC 1.8.99.2)	Oscillatoriales cyanobacterium JSC-12	Scytonema millei VB511283	Gloeocapsa sp. PCC 7428	Chroococcidiopsis thermalis	Leptolyngbya sp. JSC-1
TS1318	1076735	1076415	-	Adenylylsulfate reductase alpha-subunit (EC 1.8.99.2)	Oscillatoria nigro-viridis PCC 7112	Oscillatoria sp. PCC 10802	Microcoleus vaginatus FGP-2	Oscillatoria] sp. PCC 6506	Oscillatoriales cyanobacterium JSC-12	HGT
TS1320	1079415	1079107	-	Organosulfonate ABC transporter ATP-binding protein	Moorea producens 3L	Geitlerinema sp. PCC 7407	Neosynechococcus sphagnicola sy1	Pseudanabaena sp. PCC 6802	Cyanothece sp. PCC 7425
TS1325	1084750	1083593	-	ABC exporter permease subunit of DevC family	Crinalium epipsammum PCC 9333	Oscillatoriales cyanobacterium JSC-12	Oscillatoria sp. PCC 10802	Microcoleus sp. PCC 7113	Moorea producens 3L	HGT
TS1328	1086779	1087321	+	Transcriptional regulator, PadR family	Oscillatoriales cyanobacterium JSC-12	Chlorogloeopsis fritschii	Pseudanabaena sp. 'Roaring Creek'	Leptolyngbya boryana dg5	Pseudanabaena sp. PCC 7367
TS1329	1087689	1087546	-	hypothetical protein	Oscillatoria] sp. PCC 6506	Oscillatoriales cyanobacterium JSC-12	Oscillatoria nigro-viridis PCC 7112	Microcoleus vaginatus FGP-2	Geitlerinema sp. PCC 7407	HGT
TS1331	1089356	1088442	-	hypothetical protein	Oscillatoriales cyanobacterium JSC-12	Leptolyngbya sp. JSC-1	Nostoc sp. PCC 7524	Aliterella atlantica CENA595	Tolypothrix campylonemoides VB511288
TS1334	1092900	1094498	+	hypothetical protein	Microcoleus sp. PCC 7113	Microcoleus sp. PCC 7113	Geitlerinema sp. PCC 7407	Fischerella sp. PCC 9605	Pleurocapsa sp. PCC 7327	HGT
TS1337	1095713	1095829	+	hypothetical protein	Oscillatoriales cyanobacterium JSC-12	Neosynechococcus sphagnicola sy1	Oscillatoria sp. PCC 10802	Tolypothrix campylonemoides VB511288	Leptolyngbya sp. NIES-2104
TS1340	1097408	1098901	+	hypothetical protein	Leptolyngbya sp. NIES-2104	Leptolyngbya sp. NIES-2104	Leptolyngbya boryana dg5	Leptolyngbya boryana	Leptolyngbya sp. NIES-3755
TS1341	1099917	1099006	-	Bilin biosynthesis protein MpeU	Geitlerinema sp. PCC 7407	Oscillatoriales cyanobacterium JSC-12	Leptolyngbya sp. JSC-1	Oscillatoriales cyanobacterium MTP1	Oscillatoria] sp. PCC 6506
TS1342	1100207	1099962	-	hypothetical protein	Lyngbya aestuarii	Coleofasciculus chthonoplastes PCC 7420	Limnoraphis robusta CS-951	Geminocystis herdmanii	Cyanothece sp. PCC 7822	HGT
TS1343	1100606	1100265	-	Phycoerythrobilin:ferredoxin oxidoreductase PebB (EC 1.3.7.3)	Oscillatoriales cyanobacterium JSC-12	Pseudanabaena biceps PCC 7429	Pseudanabaena sp. 'Roaring Creek'	'Nostoc azollae' 0708	Leptolyngbya sp. O-77
TS1344	1101015	1100710	-	Phycoerythrobilin:ferredoxin oxidoreductase PebB (EC 1.3.7.3)	Leptolyngbya sp. O-77	Oscillatoriales cyanobacterium JSC-12	Tolypothrix sp. PCC 7601	cyanobacterium PCC 7702	Chlorogloeopsis fritschii
TS1345	1101782	1101054	-	15,16-dihydrobiliverdin:ferredoxin oxidoreductase PebA (EC 1.3.7.2)	Oscillatoria sp. PCC 10802	Crinalium epipsammum PCC 9333	Chlorogloeopsis fritschii	Fischerella	Leptolyngbya sp. JSC-1
TS1347	1102695	1103498	+	Pentapeptide repeat family protein	Oscillatoriales cyanobacterium JSC-12	Gloeocapsa sp. PCC 7428	Fischerella muscicola	Scytonema millei VB511283	Leptolyngbya sp. NIES-2104
TS1348	1103693	1103532	-	hypothetical protein	Oscillatoriales cyanobacterium JSC-12	Leptolyngbya sp. NIES-3755	Leptolyngbya sp. NIES-2104	Leptolyngbya boryana dg5	Tolypothrix campylonemoides VB511288
TS1349	1103942	1103727	-	hypothetical protein	Oscillatoriales cyanobacterium JSC-12	Leptolyngbya sp. O-77	Leptolyngbya sp. JSC-1	Oscillatoria sp. PCC 10802	Geitlerinema sp. PCC 7407
TS1350	1104904	1104245	-	Phycobiliprotein lyase, HEAT subunit	Planktothrix agardhii	Planktothrix	Planktothrix rubescens	Planktothrix agardhii NIVA-CYA 126/8	Planktothrix prolifica	HGT
TS1351	1105170	1105751	+	Allophycocyanin alpha chain	'Nostoc azollae' 0708	Tolypothrix campylonemoides VB511288	Anabaena cylindrica	Anabaena cylindrica PCC 7122	Anabaena sp. wa102	HGT
TS1354	1109447	1108431	-	Phycobilisome phycoerythrin-associated linker polypeptide	Coleofasciculus chthonoplastes PCC 7420	Geitlerinema sp. PCC 7407	Oscillatoriales cyanobacterium JSC-12	Microcoleus sp. PCC 7113	Microcoleus sp. PCC 7113	HGT
TS1355	1109921	1109589	-	CpeR homolog, phycoerythrin linker-proteins region	Oscillatoriales cyanobacterium JSC-12	Oscillatoriales cyanobacterium JSC-12	Leptolyngbya sp. NIES-3755	Leptolyngbya boryana dg5	Chroococcidiopsis thermalis PCC 7203
TS1356	1110784	1110035	-	Phycobilisome rod linker polypeptide, phycocyanin-associated	Oscillatoriales cyanobacterium JSC-12	Oscillatoriales cyanobacterium JSC-12	Leptolyngbya sp. O-77	Leptolyngbya sp. JSC-1	Neosynechococcus sphagnicola sy1
TS1358	1111503	1111123	-	Phycobilisome phycoerythrin-associated linker polypeptide	Neosynechococcus sphagnicola	Oscillatoriales cyanobacterium JSC-12	Leptolyngbya sp. O-77	Oscillatoria sp. PCC 10802	Nodosilinea nodulosa
TS1360	1112533	1113222	+	Two-component transcriptional response regulator, OmpR family	Tolypothrix sp. PCC 7601	Oscillatoria] sp. PCC 6506	Microcoleus vaginatus FGP-2	Nostoc sp. PCC 7107	Nodularia spumigena CENA596	HGT
TS1362	1114418	1113891	-	Phycobiliprotein lyase	Moorea producens 3L	Pseudanabaena sp. PCC 6802	Leptolyngbya sp. JSC-1	Cyanothece sp. PCC 7822	Oscillatoria acuminata PCC 6304
TS1363	1114983	1114465	-	hypothetical protein	Leptolyngbya sp. O-77	Aliterella atlantica CENA595	Nostoc punctiforme PCC 73102	Rivularia sp. PCC 7116	Aphanizomenon flos-aquae
TS1364	1115955	1115185	-	Phycobilisome rod linker polypeptide, phycocyanin-associated	Oscillatoria] sp. PCC 6506	Fischerella sp. PCC 9431	Fischerella sp. PCC 9605	Fischerella muscicola	Fischerella muscicola	HGT
TS1366	1118058	1116928	-	Bilin biosynthesis protein CpeY	Nostoc punctiforme PCC 73102	Leptolyngbya sp. JSC-1	Geitlerinema sp. PCC 7407	Hassallia byssoidea VB512170	Nostoc sp. PCC 7107
TS1367	1118213	1118094	-	hypothetical protein	Fremyella diplosiphon Fd33	Anabaena variabilis ATCC 29413	Nostoc punctiforme PCC 73102	Nodularia spumigena CCY9414	Nostoc sp. PCC 7524	HGT
TS1368	1119139	1118645	-	Phycocyanin alpha chain	Oscillatoriales cyanobacterium JSC-12	Leptolyngbya boryana dg5	Leptolyngbya sp. NIES-3755	Scytonema hofmanni PCC 7110	Coleofasciculus chthonoplastes PCC 7420
TS1371	1121357	1120581	-	hypothetical protein	Oscillatoriales cyanobacterium JSC-12	Oscillatoriales cyanobacterium MTP1	Leptolyngbya sp. JSC-1	Chroococcidiopsis thermalis PCC 7203	Leptolyngbya sp. Heron Island J
TS1372	1122630	1121575	-	phosphatidylcholine desaturase	Oscillatoriales cyanobacterium JSC-12	Leptolyngbya sp. JSC-1	Leptolyngbya boryana dg5	Leptolyngbya sp. NIES-3755	Leptolyngbya sp. NIES-2104
TS1373	1122980	1123348	+	hypothetical protein	Leptolyngbya boryana dg5	Aliterella atlantica CENA595	Oscillatoriales cyanobacterium MTP1	Nostoc punctiforme PCC 73102	Leptolyngbya sp. NIES-3755
TS1378	1125650	1126363	+	hypothetical protein	Leptolyngbya sp. O-77	Microchaete sp. PCC 7126	Prochlorothrix hollandica PCC 9006	Leptolyngbya sp. JSC-1	Lyngbya sp. PCC 8106
TS1379	1127850	1126450	-	hypothetical protein	Geitlerinema sp. PCC 7407	Leptolyngbya sp. NIES-3755	Calothrix sp. PCC 6303	Leptolyngbya sp. NIES-2104	Calothrix sp. PCC 7103
TS1381	1128547	1128813	+	hypothetical protein	Oscillatoriales cyanobacterium JSC-12	Leptolyngbya sp. NIES-3755	Leptolyngbya sp. NIES-2104	Aliterella atlantica CENA595	Oscillatoria sp. PCC 10802
TS1383	1129406	1129525	+	hypothetical protein	Oscillatoriales cyanobacterium JSC-12	Synechococcus sp. PCC 7502	Leptolyngbya sp. O-77	Synechococcus sp. PCC 7502	Calothrix sp. 336/3
TS1384	1129748	1130470	+	Septum formation protein Maf	Oscillatoriales cyanobacterium JSC-12	Microcoleus sp. PCC 7113	Crinalium epipsammum	Leptolyngbya boryana dg5	Leptolyngbya sp. NIES-3755
TS1385	1130658	1130500	-	hypothetical protein	Oscillatoriales cyanobacterium JSC-12	Geitlerinema sp. PCC 7407	Microcoleus sp. PCC 7113	Nostoc sp. NIES-3756	Coleofasciculus chthonoplastes PCC 7420	HGT
TS1388	1133206	1132982	-	hypothetical protein	Scytonema tolypothrichoides VB-61278	Mastigocladopsis repens	Oscillatoria] sp. PCC 6506	Tolypothrix sp. PCC 7601	Tolypothrix campylonemoides VB511288	HGT
TS1389	1133271	1133423	+	hypothetical protein	Leptolyngbya sp. NIES-3755	Leptolyngbya sp. NIES-2104	Leptolyngbya sp. NIES-2104	Leptolyngbya boryana dg5	Gloeocapsa sp. PCC 7428
TS1390	1133729	1134166	+	hypothetical protein	Oscillatoriales cyanobacterium JSC-12	Scytonema tolypothrichoides VB-61278	Crinalium epipsammum PCC 9333	Oscillatoria acuminata PCC 6304	Calothrix sp. PCC 7507	HGT
TS1391	1134180	1135154	+	hypothetical protein	Oscillatoria sp. PCC 10802	Oscillatoriales cyanobacterium JSC-12	Leptolyngbya sp. NIES-3755	Chamaesiphon minutus	Neosynechococcus sphagnicola
TS1393	1135405	1136280	+	hypothetical protein	Cylindrospermum stagnale	Microchaete sp. PCC 7126	Mastigocladopsis repens	Hapalosiphon sp. MRB220	Scytonema hofmanni] UTEX B 1581	HGT
TS1396	1140263	1138788	-	Multi-sensor signal transduction histidine kinase	Oscillatoriales cyanobacterium JSC-12	Microcoleus sp. PCC 7113	Microcoleus sp. PCC 7113	Oscillatoria sp. PCC 10802	Oscillatoria] sp. PCC 6506	HGT
TS1399	1141907	1142794	+	hypothetical protein	Leptolyngbya sp. JSC-1	Leptolyngbya sp. JSC-1	Leptolyngbya sp. O-77	Leptolyngbya sp. O-77	Oscillatoriales cyanobacterium MTP1
TS1400	1143688	1143197	-	2-C-methyl-D-erythritol 2,4-cyclodiphosphate synthase (EC 4.6.1.12)	Oscillatoria nigro-viridis PCC 7112	Crinalium epipsammum	Oscillatoriales cyanobacterium JSC-12	Microcoleus vaginatus FGP-2	Oscillatoria acuminata PCC 6304	HGT
TS1405	1146177	1146629	+	Cyanophycinase (EC 3.4.15.6)	Oscillatoriales cyanobacterium JSC-12	Lyngbya sp. PCC 8106	Lyngbya aestuarii BL J	Coleofasciculus chthonoplastes PCC 7420	Moorea producens 3L	HGT
TS1406	1146629	1147114	+	Cyanophycinase (EC 3.4.15.6)	Oscillatoriales cyanobacterium JSC-12	Crinalium epipsammum PCC 9333	Oscillatoria sp. PCC 10802	Lyngbya sp. PCC 8106	Coleofasciculus chthonoplastes PCC 7420	HGT
TS1407	1147167	1147289	+	hypothetical protein	Leptolyngbya boryana dg5	Coleofasciculus chthonoplastes PCC 7420	Leptolyngbya sp. NIES-2104	Leptolyngbya sp. NIES-3755	Oscillatoria sp. PCC 10802
TS1409	1147800	1150313	+	Cyanophycin synthase (EC 6.3.2.29)(EC 6.3.2.30)	Hassallia byssoidea VB512170	Fischerella sp. NIES-3754	Fischerella muscicola	Anabaena sp. PCC 7108	Fischerella sp. JSC-11	HGT
TS1410	1151049	1150348	-	hypothetical protein	Leptolyngbya boryana dg5	Leptolyngbya sp. NIES-2104	Leptolyngbya sp. NIES-3755	Scytonema millei VB511283	Chroococcidiopsis thermalis PCC 7203
TS1411	1151992	1151315	-	hypothetical protein	Oscillatoriales cyanobacterium JSC-12	Oscillatoriales cyanobacterium JSC-12	Oscillatoria] sp. PCC 6506	Gloeocapsa sp. PCC 7428	Gloeocapsa sp. PCC 7428	HGT
TS1416	1155750	1155268	-	Thioredoxin reductase (EC 1.8.1.9)	Oscillatoriales cyanobacterium JSC-12	Geitlerinema sp. PCC 7407	Leptolyngbya boryana dg5	Leptolyngbya sp. NIES-3755	Cyanothece sp. PCC 7425
TS1417	1156230	1156033	-	Cyanobacterial protein slr0575	Oscillatoriales cyanobacterium JSC-12	Oscillatoriales cyanobacterium MTP1	Microchaete sp. PCC 7126	Calothrix sp. PCC 7507	Nostoc piscinale CENA21	HGT
TS1418	1156583	1156416	-	Cyanobacterial protein slr0575	Oscillatoriales cyanobacterium JSC-12	Leptolyngbya sp. JSC-1	Leptolyngbya sp. NIES-2104	Leptolyngbya sp. NIES-3755	Leptolyngbya boryana dg5
TS1420	1157031	1157300	+	hypothetical protein	Leptolyngbya sp. JSC-1	Oscillatoriales cyanobacterium JSC-12	Oscillatoria acuminata PCC 6304	Chroococcidiopsis thermalis PCC 7203	Oscillatoriales cyanobacterium MTP1
TS1421	1157434	1157616	+	Uncharacterized protein Npun_R5760	Gloeocapsa sp. PCC 7428	Oscillatoria sp. PCC 10802	Fischerella sp. PCC 9605	Nostoc punctiforme PCC 73102	Fischerella muscicola	HGT
TS1423	1160032	1158461	-	hypothetical protein	Oscillatoriales cyanobacterium JSC-12	Oscillatoria sp. PCC 10802	Scytonema tolypothrichoides VB-61278	Fischerella sp. PCC 9605	Leptolyngbya sp. NIES-2104
TS1424	1162660	1160255	-	hypothetical protein	Oscillatoriales cyanobacterium JSC-12	Leptolyngbya sp. O-77	Geitlerinema sp. PCC 7407	Geitlerinema sp. PCC 7407	Oscillatoriales cyanobacterium MTP1
TS1425	1162838	1163683	+	Na+/H+ antiporter	Mastigocoleus testarum BC008	Tolypothrix bouteillei VB521301	Scytonema hofmanni PCC 7110	Fischerella sp. NIES-3754	Microcoleus sp. PCC 7113	HGT
TS1427	1165120	1167120	+	Putative glutathione-regulated potassium-efflux system protein KefB	Nodosilinea nodulosa	Aphanizomenon flos-aquae 2012/KM1/D3	Mastigocladopsis repens	Tolypothrix campylonemoides VB511288	Cylindrospermum stagnale PCC 7417	HGT
TS1429	1168416	1169255	+	hypothetical protein	Oscillatoriales cyanobacterium JSC-12	Tolypothrix campylonemoides VB511288	Tolypothrix campylonemoides VB511288	Microcoleus sp. PCC 7113	Microcoleus sp. PCC 7113	HGT
TS1430	1169636	1171804	+	Retron-type RNA-directed DNA polymerase (EC 2.7.7.49)	Leptolyngbya boryana dg5	Gloeocapsa sp. PCC 7428	Leptolyngbya sp. NIES-3755	Leptolyngbya sp. NIES-2104	Scytonema tolypothrichoides VB-61278
TS1431	1171804	1172079	+	CRISPR-associated protein Cas2	Leptolyngbya sp. JSC-1	Aliterella atlantica CENA595	Gloeocapsa sp. PCC 7428	Scytonema hofmanni PCC 7110	Oscillatoriales cyanobacterium MTP1
TS1433	1172282	1172470	+	hypothetical protein	Nostoc sp. PCC 7524	Nostoc sp. NIES-3756	Nostoc piscinale CENA21	Nostoc sp. PCC 7107	Microchaete sp. PCC 7126	HGT
TS1435	1173274	1173438	+	hypothetical protein	Mastigocoleus testarum BC008	Nostoc sp. NIES-3756	Nostoc sp. PCC 7524	Fischerella sp. PCC 9605	Chlorogloeopsis fritschii	HGT
TS1436	1173567	1174040	+	hypothetical protein	Oscillatoriales cyanobacterium JSC-12	Leptolyngbya sp. NIES-2104	Neosynechococcus sphagnicola sy1	Leptolyngbya sp. NIES-2104	Leptolyngbya sp. NIES-3755
TS1437	1174684	1174361	-	Mobile element protein	Fischerella sp. PCC 9339	Tolypothrix sp. PCC 7601	Fischerella muscicola	Fischerella sp. PCC 9605	Hapalosiphon sp. MRB220	HGT
TS1438	1174944	1174681	-	hypothetical protein	Phormidesmis priestleyi Ana	Leptolyngbya sp. PCC 6406	Phormidesmis priestleyi Ana	Leptolyngbya sp. PCC 6406	Leptolyngbya sp. PCC 7375
TS1441	1176275	1176150	-	hypothetical protein	Leptolyngbya sp. PCC 7375	Leptolyngbya sp. PCC 7375	Planktothrix agardhii	Phormidesmis priestleyi Ana	Fischerella sp. PCC 9431
TS1442	1177913	1176696	-	Exonuclease SbcC	Phormidesmis priestleyi Ana	Leptolyngbya sp. PCC 7375	Leptolyngbya sp. PCC 7375	Mastigocladopsis repens	Anabaena sp. 90
TS1444	1179439	1178672	-	Type IV pilus biogenesis protein PilQ	Cyanothece sp. PCC 7425	Coleofasciculus chthonoplastes	Trichodesmium erythraeum IMS101	Streptomyces collinus Tu 365	Streptomyces	HGT
TS1448	1182487	1181870	-	hypothetical protein	Oscillatoriales cyanobacterium JSC-12	Leptolyngbya sp. NIES-3755	Oscillatoriales cyanobacterium MTP1	Leptolyngbya sp. NIES-2104	Crinalium epipsammum PCC 9333
TS1449	1183834	1182716	-	Type IV pilus biogenesis protein PilM	Geitlerinema sp. PCC 7407	Synechococcus sp. PCC 7336	Leptolyngbya sp. PCC 6406	Lyngbya confervoides BDU141951	Trichodesmium erythraeum IMS101
TS1450	1184281	1184418	+	hypothetical protein	Nostoc sp. PCC 7524	Crinalium epipsammum PCC 9333	Acaryochloris sp. CCMEE 5410	Oscillatoriales cyanobacterium JSC-12	Neosynechococcus sphagnicola sy1
TS1451	1184440	1184571	+	hypothetical protein	Oscillatoriales cyanobacterium JSC-12	Nostoc sp. PCC 7524	Crinalium epipsammum PCC 9333	Neosynechococcus sphagnicola sy1	Chlorogloeopsis fritschii
TS1455	1187648	1186914	-	D-alanyl-D-alanine carboxypeptidase-like protein	Oscillatoriales cyanobacterium JSC-12	Neosynechococcus sphagnicola sy1	Gloeocapsa sp. PCC 7428	Aliterella atlantica CENA595	Synechocystis sp. PCC 7509
TS1456	1187832	1188479	+	hypothetical protein	Nostoc piscinale CENA21	Nostoc sp. PCC 7107	Nostoc sp. NIES-3756	Cylindrospermum stagnale PCC 7417	'Nostoc azollae' 0708	HGT
TS1457	1189709	1188894	-	Uncharacterized RNA methyltransferase YsgA	Gloeocapsa sp. PCC 7428	Neosynechococcus sphagnicola	Aliterella atlantica CENA595	Crinalium epipsammum PCC 9333	Oscillatoriales cyanobacterium JSC-12
TS1458	1190170	1189751	-	Prolyl endopeptidase (EC 3.4.21.26)	Mastigocladopsis repens	Calothrix sp. PCC 6303	Microcoleus vaginatus FGP-2	Aphanizomenon flos-aquae 2012/KM1/D3	Tolypothrix bouteillei VB521301	HGT
TS1459	1191123	1190167	-	Prolyl endopeptidase (EC 3.4.21.26)	Leptolyngbya sp. NIES-3755	Leptolyngbya sp. NIES-2104	Leptolyngbya boryana dg5	Leptolyngbya sp. JSC-1	Chlorogloeopsis fritschii
TS1461	1192168	1193100	+	UDP-glucose-beta-D-glucan glucosyltransferase	Oscillatoriales cyanobacterium JSC-12	Fischerella sp. NIES-3754	Coleofasciculus chthonoplastes	Fischerella thermalis	Fischerella sp. PCC 9605	HGT
TS1462	1193184	1194419	+	UDP-glucose-beta-D-glucan glucosyltransferase	Leptolyngbya sp. NIES-2104	Leptolyngbya boryana dg5	Oscillatoriales cyanobacterium JSC-12	Calothrix sp. 336/3	Chroococcidiopsis thermalis PCC 7203
TS1465	1195155	1196120	+	SWF/SNF family helicase	Rubrobacter aplysinae	Belnapia moabensis	Deinococcus peraridilitoris DSM 19664	Lyngbya majuscula	Streptomyces viridochromogenes	HGT
TS1466	1198053	1196140	-	Transketolase (EC 2.2.1.1)	Nodosilinea nodulosa	Nodosilinea nodulosa	Nodosilinea nodulosa	Oscillatoria] sp. PCC 6506	Leptolyngbya sp. NIES-2104
TS1469	1200312	1201217	+	Heterodisulfide reductase subunit B-like protein @ Putative succinate dehydrogenase subunit	Leptolyngbya sp. NIES-2104	Leptolyngbya sp. O-77	Cyanothece sp. PCC 7425	Scytonema hofmanni PCC 7110	Coleofasciculus chthonoplastes
TS1479	1207212	1206088	-	Spermidine/putrescine import ABC transporter ATP-binding protein PotA (TC 3.A.1.11.1)	Microcystis aeruginosa PCC 9443	Microcystis panniformis FACHB-1757	Streptomyces sp. NRRL F-5755	Candidatus Accumulibacter sp. SK-02	Mastigocoleus testarum BC008	HGT
TS1481	1210001	1209447	-	hypothetical protein	Moorea producens 3L	Leptolyngbya sp. JSC-1	Candidatus Accumulibacter sp. SK-02	Scytonema hofmanni PCC 7110	Leptolyngbya sp. JSC-1
TS1482	1210393	1210028	-	Cytochrome c oxidase polypeptide III (EC 1.9.3.1)	Microcystis aeruginosa PCC 9443	Microcystis panniformis FACHB-1757	Leptolyngbya sp. JSC-1	Scytonema hofmanni PCC 7110	Candidatus Accumulibacter sp. SK-02
TS1483	1210596	1210390	-	Cytochrome c oxidase polypeptide III (EC 1.9.3.1)	Moorea producens 3L	Microcystis panniformis FACHB-1757	Microcystis aeruginosa PCC 9443	Candidatus Accumulibacter sp. BA-91	Candidatus Accumulibacter sp. SK-02	HGT
TS1484	1212413	1210620	-	Cytochrome c oxidase polypeptide I (EC 1.9.3.1)	Microcystis panniformis	Microcystis aeruginosa PCC 9443	Candidatus Accumulibacter sp. SK-02	Moorea producens	Candidatus Methanoperedens nitroreducens	HGT
TS1485	1213286	1212618	-	Cytochrome c oxidase polypeptide II (EC 1.9.3.1)	Microcystis aeruginosa PCC 9443	Microcystis panniformis FACHB-1757	Candidatus Accumulibacter sp. SK-02	Moorea producens 3L	Oscillatoria sp. PCC 10802	HGT
TS1486	1213657	1213283	-	Cytochrome c oxidase polypeptide II (EC 1.9.3.1)	Leptolyngbya sp. JSC-1	Leptolyngbya sp. JSC-1	Scytonema hofmanni PCC 7110	Candidatus Accumulibacter sp. BA-91	Candidatus Accumulibacter sp. SK-02
TS1489	1214820	1215407	+	hypothetical protein	Moorea producens 3L	Leptolyngbya sp. JSC-1	Fischerella sp. PCC 9431	Hapalosiphon sp. MRB220	Leptolyngbya sp. JSC-1
TS1490	1215395	1215628	+	hypothetical protein	Leptolyngbya sp. JSC-1	Candidatus Jettenia caeni	Moorea producens	Leptolyngbya sp. JSC-1	Hapalosiphon sp. MRB220
TS1491	1215889	1216569	+	hypothetical protein	Fischerella sp. PCC 9431	Hapalosiphon sp. MRB220	Candidatus Jettenia caeni	Leptolyngbya sp. JSC-1	Moorea producens 3L
TS1494	1218807	1219274	+	TPR domain protein, putative component of TonB system	Microcystis panniformis FACHB-1757	Chlorogloeopsis fritschii	Moorea producens 3L	Tolypothrix sp. PCC 7601	Nitrosococcus oceani C-27	HGT
TS1499	1221616	1221804	+	hypothetical protein	Oscillatoriales cyanobacterium MTP1	Leptolyngbya boryana dg5	Leptolyngbya sp. O-77	Leptolyngbya sp. NIES-2104	Gloeocapsa sp. PCC 7428
TS1501	1223178	1222354	-	FIG015547: peptidase, M16 family / FIG015287: Zinc protease	Oscillatoriales cyanobacterium JSC-12	Chroococcidiopsis thermalis PCC 7203	Scytonema millei VB511283	Fischerella sp. PCC 9605	Moorea producens 3L	HGT
TS1503	1224783	1223947	-	FIG015547: peptidase, M16 family / FIG015287: Zinc protease	Oscillatoria] sp. PCC 6506	Scytonema millei VB511283	Chroococcidiopsis thermalis PCC 7203	Planktothrix agardhii	Planktothrix	HGT
TS1504	1225659	1224856	-	ATPase component NikO of energizing module of nickel ECF transporter	Fischerella muscicola	Fischerella muscicola	Hapalosiphon sp. MRB220	Fischerella sp. PCC 9431	Fischerella sp. PCC 9339	HGT
TS1505	1226485	1225670	-	Transmembrane component NikQ of energizing module of nickel ECF transporter	Chroococcidiopsis thermalis PCC 7203	Synechocystis sp. PCC 7509	Oscillatoria sp. PCC 10802	Leptolyngbya sp. NIES-2104	Leptolyngbya sp. NIES-3755
TS1507	1227596	1227144	-	hypothetical protein	Geitlerinema sp. PCC 7407	Acaryochloris sp. CCMEE 5410	Acaryochloris marina MBIC11017	Oscillatoriales cyanobacterium JSC-12	Cyanothece sp. PCC 7425	HGT
TS1508	1227634	1227762	+	hypothetical protein	Stanieria cyanosphaera	Leptolyngbya sp. O-77	Scytonema hofmanni PCC 7110	Aliterella atlantica CENA595	Stanieria sp. NIES-3757
TS1510	1228676	1228377	-	hypothetical protein	Oscillatoriales cyanobacterium JSC-12	Anabaena variabilis ATCC 29413	Planktothricoides sp. SR001	Gloeocapsa sp. PCC 7428	Leptolyngbya boryana dg5
TS1515	1230954	1231667	+	LSU ribosomal protein L1p (L10Ae)	Oscillatoriales cyanobacterium JSC-12	Leptolyngbya boryana	Leptolyngbya sp. NIES-2104	Leptolyngbya sp. NIES-3755	Oscillatoria acuminata PCC 6304
TS1516	1231962	1232465	+	LSU ribosomal protein L10p (P0)	Gloeocapsa sp. PCC 7428	Fischerella sp. PCC 9605	Scytonema millei	Coleofasciculus chthonoplastes	Mastigocladopsis repens	HGT
TS1517	1232610	1233002	+	LSU ribosomal protein L7p/L12p (P1/P2)	Oscillatoriales cyanobacterium JSC-12	Nostoc sp. NIES-3756	Anabaena cylindrica PCC 7122	Anabaena sp. PCC 7108	Aphanizomenon flos-aquae	HGT
TS1518	1233365	1233090	-	Transglycosylase-associated protein	Oscillatoria] sp. PCC 6506	Oscillatoria nigro-viridis PCC 7112	Oscillatoria sp. PCC 10802	Fischerella sp. JSC-11	Fischerella sp. NIES-3754	HGT
TS1519	1233662	1236073	+	Serine/threonine kinase	Oscillatoriales cyanobacterium JSC-12	Microcoleus sp. PCC 7113	Chroococcidiopsis thermalis PCC 7203	Scytonema millei VB511283	Leptolyngbya boryana dg5
TS1520	1236224	1237132	+	RNA binding methyltransferase FtsJ like	Aphanizomenon flos-aquae	Aphanizomenon flos-aquae 2012/KM1/D3	Cyanothece sp. PCC 7822	Nostoc sp. PCC 7120	Microcoleus sp. PCC 7113	HGT
TS1524	1240431	1240730	+	Mobile element protein	Synechocystis sp. PCC 7509	Leptolyngbya sp. NIES-2104	Microcystis aeruginosa	Chamaesiphon minutus PCC 6605	Rubidibacter lacunae
TS1525	1242062	1240713	-	Mobile element protein	Chamaesiphon minutus	Chamaesiphon minutus PCC 6605	Leptolyngbya sp. NIES-2104	Candidatus Contendobacter odensis Run_B_J11	Leptolyngbya sp. NIES-3755
TS1526	1242118	1242318	+	hypothetical protein	Nodularia spumigena CENA596	cyanobacterium PCC 7702	Nodularia spumigena CCY9414	Microcoleus vaginatus FGP-2	Mastigocladopsis repens	HGT
TS1527	1242408	1242890	+	Mobile element protein	Cyanobacteria	Chroococcidiopsis thermalis PCC 7203	Scytonema millei VB511283	Nostoc piscinale CENA21	Nostoc sp. PCC 7107	HGT
TS1528	1243151	1244260	+	hypothetical protein	Oscillatoriales cyanobacterium JSC-12	Leptolyngbya sp. NIES-3755	Leptolyngbya sp. NIES-2104	Leptolyngbya boryana dg5	Leptolyngbya sp. JSC-1
TS1529	1244729	1244262	-	iso-IS1 ORF2	Leptolyngbya sp. JSC-1	Oscillatoriales cyanobacterium JSC-12	Leptolyngbya sp. NIES-2104	Leptolyngbya sp. NIES-2104	Leptolyngbya sp. NIES-3755
TS1530	1244974	1246038	+	hypothetical protein	Pleurocapsa sp. PCC 7327	Microchaete sp. PCC 7126	Nostoc sp. PCC 7107	Cyanothece sp. PCC 7425	Leptolyngbya sp. O-77
TS1532	1247123	1246647	-	Transposase	Oscillatoriales cyanobacterium JSC-12	Leptolyngbya sp. O-77	Leptolyngbya boryana dg5	Oscillatoriales cyanobacterium MTP1	Leptolyngbya sp. NIES-3755
TS1533	1247247	1247615	+	hypothetical protein	Geitlerinema sp. PCC 7407	Nostoc sp. PCC 7524	Anabaena variabilis ATCC 29413	Leptolyngbya sp. NIES-2104	Leptolyngbya boryana
TS1535	1248159	1250675	+	hypothetical protein	Oscillatoriales cyanobacterium JSC-12	Leptolyngbya boryana dg5	Leptolyngbya sp. NIES-2104	Leptolyngbya sp. NIES-3755	Acaryochloris sp. CCMEE 5410
TS1537	1251498	1252214	+	Two-component transcriptional response regulator, LuxR family	Oscillatoriales cyanobacterium JSC-12	Cyanothece sp. PCC 7425	Dactylococcopsis salina PCC 8305	Chroococcidiopsis thermalis PCC 7203	Scytonema hofmanni PCC 7110	HGT
TS1539	1252529	1253530	+	hypothetical protein	Leptolyngbya sp. JSC-1	Dactylococcopsis salina PCC 8305	Halothece sp. PCC 7418	Calothrix sp. PCC 7103	Scytonema hofmanni PCC 7110
TS1541	1254518	1255141	+	hypothetical protein	Arthrospira platensis str. Paraca	Cyanothece sp. PCC 7425	Arthrospira platensis C1	Arthrospira platensis	Arthrospira platensis YZ	HGT
TS1543	1256310	1256654	+	hypothetical protein	Arthrospira sp. TJSD091	Microcystis aeruginosa DIANCHI905	Microcystis sp. T1-4	Microcystis sp. T1-4	Planktothricoides sp. SR001	HGT
TS1544	1256758	1257687	+	hypothetical protein	Phormidium sp. OSCR	Planktothricoides sp. SR001	Microcystis aeruginosa DIANCHI905	Microcystis sp. T1-4	Microcystis sp. T1-4	HGT
TS1545	1257745	1259223	+	Efflux ABC transporter, permease/ATP-binding protein	Leptolyngbya sp. JSC-1	Oscillatoriales cyanobacterium JSC-12	Microcystis aeruginosa	Microcystis sp. T1-4	Microcystis aeruginosa PCC 9701
TS1546	1259364	1259624	+	hypothetical protein	Oscillatoriales cyanobacterium JSC-12	Leptolyngbya sp. NIES-2104	Leptolyngbya boryana	Leptolyngbya sp. NIES-3755	Oscillatoria sp. PCC 10802
TS1547	1259644	1260264	+	hypothetical protein	Crinalium epipsammum PCC 9333	Microcoleus sp. PCC 7113	Leptolyngbya sp. JSC-1	Oscillatoriales cyanobacterium JSC-12	Oscillatoriales cyanobacterium JSC-12
TS1550	1261190	1261050	-	hypothetical protein	Scytonema hofmanni PCC 7110	Nostoc piscinale CENA21	Anabaena variabilis ATCC 29413	Fischerella muscicola	Nostoc sp. PCC 7524	HGT
TS1554	1262534	1263598	+	hypothetical protein	Oscillatoriales cyanobacterium JSC-12	Oscillatoriales cyanobacterium JSC-12	Leptolyngbya sp. NIES-2104	Leptolyngbya sp. NIES-3755	Cyanothece sp. PCC 7425
TS1555	1263667	1264236	+	Mobile element protein	Leptolyngbya sp. JSC-1	Leptolyngbya sp. JSC-1	Leptolyngbya sp. O-77	Leptolyngbya sp. O-77	Oscillatoriales cyanobacterium MTP1
TS1557	1264752	1265156	+	Transposase	Oscillatoriales cyanobacterium JSC-12	Pseudanabaena sp. PCC 6802	Stanieria sp. NIES-3757	Cyanothece sp. PCC 7425	Pleurocapsa sp. PCC 7327	HGT
TS1559	1265647	1266735	+	hypothetical protein	Oscillatoriales cyanobacterium JSC-12	Pseudanabaena sp. PCC 6802	Scytonema hofmanni] UTEX B 1581	Anabaena variabilis ATCC 29413	Nostoc sp. NIES-3756	HGT
TS1560	1267715	1266720	-	hypothetical protein	Stanieria sp. NIES-3757	Pseudanabaena sp. PCC 6802	Cyanothece sp. PCC 7425	Oscillatoriales cyanobacterium JSC-12	cyanobacterium PCC 7702	HGT
TS1563	1270126	1269950	-	hypothetical protein	Oscillatoriales cyanobacterium JSC-12	Pseudanabaena sp. PCC 6802	Chamaesiphon minutus PCC 6605	Limnoraphis robusta CS-951	Lyngbya sp. PCC 8106	HGT
TS1569	1274973	1274833	-	hypothetical protein	Stanieria sp. NIES-3757	Cyanothece sp. PCC 7425	Pseudanabaena sp. PCC 6802	Oscillatoriales cyanobacterium JSC-12	Chamaesiphon minutus PCC 6605	HGT
TS1570	1275456	1275181	-	Transglycosylase-associated protein	Pseudanabaena sp. PCC 6802	Fischerella muscicola	Fischerella sp. PCC 9431	Fischerella muscicola	Fischerella sp. PCC 9339	HGT
TS1572	1275980	1275843	-	hypothetical protein	Scytonema millei VB511283	Pseudanabaena sp. PCC 6802	Chroococcidiopsis thermalis	Chroococcidiopsis thermalis PCC 7203	Oscillatoriales cyanobacterium JSC-12	HGT
TS1573	1278641	1276389	-	DNA internalization-related competence protein ComEC/Rec2	Oscillatoriales cyanobacterium JSC-12	Cyanothece sp. PCC 7425	Stanieria sp. NIES-3757	Pseudanabaena sp. PCC 6802	Chamaesiphon minutus PCC 6605	HGT
TS1576	1282213	1281593	-	hypothetical protein	Oscillatoriales cyanobacterium JSC-12	Pseudanabaena sp. PCC 6802	Chamaesiphon minutus PCC 6605	Cyanothece sp. PCC 7425	Limnoraphis robusta CS-951	HGT
TS1579	1285734	1285865	+	hypothetical protein	Oscillatoriales cyanobacterium JSC-12	Cyanothece sp. PCC 7425	Oscillatoriales cyanobacterium JSC-12	Leptolyngbya boryana dg5	Hassallia byssoidea VB512170
TS1581	1286058	1287002	+	Sorbitol dehydrogenase (EC 1.1.1.14)	Cyanothece sp. PCC 7425	Scytonema tolypothrichoides VB-61278	Microcystis aeruginosa NIES-2549	Microcystis aeruginosa DIANCHI905	Microcystis aeruginosa	HGT
TS1583	1288439	1288768	+	hypothetical protein	Microcystis aeruginosa NIES-2549	Microcystis aeruginosa DIANCHI905	Microcystis aeruginosa	Microcystis aeruginosa	Microcystis aeruginosa PCC 7806	HGT
TS1586	1292592	1289932	-	FIG00565698: hypothetical protein	Oscillatoriales cyanobacterium JSC-12	Cyanothece sp. PCC 7425	Myxosarcina sp. GI1	Limnoraphis robusta CS-951	Lyngbya sp. PCC 8106	HGT
TS1587	1296833	1292643	-	hypothetical protein	Cyanothece sp. PCC 7425	Nostoc punctiforme PCC 73102	Aliterella atlantica CENA595	Nostoc sp. PCC 7120	Nostoc sp. NIES-3756	HGT
TS1588	1297259	1298704	+	6-phosphogluconate dehydrogenase, decarboxylating (EC 1.1.1.44)	Cyanothece sp. PCC 7425	Limnoraphis robusta CS-951	Arthrospira sp. PCC 8005	filamentous cyanobacterium ESFC-1	Arthrospira platensis C1	HGT
TS1591	1302875	1299963	-	hypothetical protein	Cyanothece sp. PCC 7425	Anabaena sp. PCC 7108	cyanobacterium endosymbiont of Epithemia turgida isolate EtSB Lake Yunoko	Cyanothece sp. PCC 7424	filamentous cyanobacterium ESFC-1	HGT
TS1594	1306465	1304729	-	ABC transporter, substrate-binding protein (cluster 5, nickel/peptides/opines)	Cyanothece sp. PCC 7425	Oscillatoriales cyanobacterium JSC-12	Stanieria sp. NIES-3757	Pseudanabaena sp. PCC 6802	Oscillatoriales cyanobacterium JSC-12	HGT
TS1595	1306832	1307812	+	Efflux ABC transporter, ATP-binding protein	Cyanothece sp. PCC 7425	Pseudanabaena sp. PCC 6802	Stanieria sp. NIES-3757	Oscillatoriales cyanobacterium JSC-12	Scytonema tolypothrichoides VB-61278	HGT
TS1597	1309523	1308456	-	hypothetical protein	Oscillatoriales cyanobacterium JSC-12	Stanieria sp. NIES-3757	Pseudanabaena sp. PCC 6802	Cyanothece sp. PCC 7425	Arthrospira platensis YZ	HGT
TS1598	1309617	1310711	+	Gliding motility-associated ABC transporter ATP-binding protein GldA	Stanieria sp. NIES-3757	Oscillatoriales cyanobacterium JSC-12	Pseudanabaena sp. PCC 6802	Cyanothece sp. PCC 7425	Scytonema tolypothrichoides VB-61278	HGT
TS1600	1311554	1311697	+	hypothetical protein	Stanieria sp. NIES-3757	Pseudanabaena sp. PCC 6802	Oscillatoriales cyanobacterium JSC-12	Cyanothece sp. PCC 7425	Myxosarcina sp. GI1	HGT
TS1601	1311697	1313325	+	Gliding motility-associated ABC transporter substrate-binding protein GldG	Oscillatoriales cyanobacterium JSC-12	Pseudanabaena sp. PCC 6802	Stanieria sp. NIES-3757	Cyanothece sp. PCC 7425	Myxosarcina sp. GI1	HGT
TS1602	1313330	1313977	+	hypothetical protein	Pseudanabaena sp. PCC 6802	Oscillatoriales cyanobacterium JSC-12	Chamaesiphon minutus	Leptolyngbya sp. JSC-1	Leptolyngbya sp. PCC 7375
TS1604	1315905	1314949	-	hypothetical protein	Pseudanabaena sp. PCC 6802	Leptolyngbya sp. PCC 7375	Chamaesiphon minutus PCC 6605	Leptolyngbya sp. JSC-1	Leptolyngbya boryana dg5
TS1605	1316790	1315924	-	Circadian oscillation regulator KaiB	Candidatus Nitrospira nitrosa	Bradyrhizobium sp. Cp5.3	Mycobacterium sp. 155	Mycobacterium sp. 141	Acidobacteriaceae bacterium KBS 89	HGT
TS1606	1318003	1316756	-	Twitching motility protein PilT	Scytonema millei VB511283	Scytonema tolypothrichoides	Chroococcidiopsis thermalis PCC 7203	Scytonema tolypothrichoides VB-61278	Leptolyngbya sp. NIES-3755
TS1607	1318173	1318337	+	hypothetical protein	Aliterella atlantica CENA595	Tolypothrix sp. PCC 7601	Scytonema tolypothrichoides	Scytonema tolypothrichoides VB-61278	Tolypothrix campylonemoides	HGT
TS1608	1318383	1318634	+	Asr2499 protein	Pseudanabaena sp. PCC 6802	Oscillatoriales cyanobacterium JSC-12	Leptolyngbya sp. PCC 7375	Chamaesiphon minutus PCC 6605	Leptolyngbya sp. JSC-1
TS1609	1318926	1319174	+	hypothetical protein	Pseudanabaena sp. PCC 6802	Chamaesiphon minutus PCC 6605	Oscillatoriales cyanobacterium JSC-12	Methylomonas denitrificans	Gallionella capsiferriformans	HGT
TS1612	1322185	1321673	-	hypothetical protein	Oscillatoria sp. PCC 10802	Nostoc punctiforme PCC 73102	Scytonema hofmanni PCC 7110	Tolypothrix bouteillei VB521301	Nostoc sp. NIES-3756	HGT
TS1613	1322875	1322480	-	hypothetical protein	Oscillatoriales cyanobacterium JSC-12	Crinalium epipsammum	Crinalium epipsammum PCC 9333	Planktothricoides sp. SR001	Oscillatoria acuminata PCC 6304	HGT
TS1614	1323012	1324106	+	Maltose/maltodextrin transport ATP-binding protein MalK (EC 3.6.3.19); Maltodextrin ABC transporter, ATP-binding protein MsmX	Oscillatoriales cyanobacterium JSC-12	Calothrix sp. 336/3	Leptolyngbya sp. NIES-2104	Hapalosiphon sp. MRB220	Fischerella muscicola
TS1615	1324409	1324537	+	hypothetical protein	Leptolyngbya sp. NIES-2104	Leptolyngbya sp. NIES-3755	Oscillatoriales cyanobacterium JSC-12	Leptolyngbya boryana dg5	Oscillatoriales cyanobacterium MTP1
TS1617	1326428	1325388	-	Methyltransferase, FkbM family	Oscillatoriales cyanobacterium JSC-12	Leptolyngbya sp. NIES-3755	Tolypothrix sp. PCC 7601	Crinalium epipsammum PCC 9333	Gloeocapsa sp. PCC 7428
TS1618	1326963	1326685	-	hypothetical protein	Leptolyngbya sp. O-77	Leptolyngbya boryana dg5	Geitlerinema sp. PCC 7407	Oscillatoriales cyanobacterium JSC-12	Leptolyngbya sp. JSC-1
TS1621	1328117	1328470	+	Lipoprotein signal peptidase (EC 3.4.23.36)	Oscillatoriales cyanobacterium JSC-12	Oscillatoriales cyanobacterium JSC-12	Leptolyngbya sp. JSC-1	Chroococcidiopsis thermalis PCC 7203	Planktothrix agardhii NIVA-CYA 126/8
TS1625	1332918	1332052	-	Serine/threonine protein kinase PrkC, regulator of stationary phase	Oscillatoriales cyanobacterium JSC-12	Oscillatoriales cyanobacterium JSC-12	Leptolyngbya sp. NIES-2104	Geitlerinema sp. PCC 7407	Leptolyngbya sp. NIES-3755
TS1626	1333925	1332981	-	Serine/threonine protein kinase PrkC, regulator of stationary phase	Oscillatoriales cyanobacterium MTP1	Tolypothrix bouteillei VB521301	Oscillatoriales cyanobacterium JSC-12	Leptolyngbya boryana dg5	Leptolyngbya sp. NIES-3755
TS1630	1337640	1337801	+	hypothetical protein	Oscillatoriales cyanobacterium JSC-12	Microcoleus sp. PCC 7113	Microcoleus sp. PCC 7113	Geitlerinema sp. PCC 7105	Tolypothrix bouteillei VB521301	HGT
TS1631	1338408	1337923	-	hypothetical protein	Oscillatoriales cyanobacterium JSC-12	Crinalium epipsammum PCC 9333	Oscillatoria] sp. PCC 6506	Aliterella atlantica CENA595	Oscillatoria sp. PCC 10802	HGT
TS1632	1338990	1338634	-	Circadian period extender Pex	Oscillatoriales cyanobacterium JSC-12	Oscillatoria sp. PCC 10802	Oscillatoria acuminata PCC 6304	Leptolyngbya sp. PCC 6406	Oscillatoria] sp. PCC 6506
TS1634	1339780	1340961	+	hypothetical protein	Oscillatoriales cyanobacterium JSC-12	Leptolyngbya sp. JSC-1	Crinalium epipsammum PCC 9333	Fischerella sp. JSC-11	Fischerella sp. PCC 9431
TS1637	1342349	1342483	+	hypothetical protein	Nostoc sp. PCC 7524	Geitlerinema sp. PCC 7407	Geitlerinema sp. PCC 7407	cyanobacterium PCC 7702	Fischerella sp. PCC 9605	HGT
TS1638	1342684	1342977	+	hypothetical protein	Oscillatoriales cyanobacterium JSC-12	Chroococcidiopsis thermalis	Scytonema millei VB511283	Stanieria cyanosphaera	Oscillatoriales cyanobacterium MTP1	HGT
TS1639	1343076	1343750	+	Cob(I)alamin adenosyltransferase (EC 2.5.1.17)	Geitlerinema sp. PCC 7407	Oscillatoriales cyanobacterium JSC-12	Leptolyngbya sp. JSC-1	Coleofasciculus chthonoplastes PCC 7420	Coleofasciculus chthonoplastes
TS1640	1344322	1344077	-	Phospho-N-acetylmuramoyl-pentapeptide-transferase (EC 2.7.8.13)	Oscillatoriales cyanobacterium JSC-12	Gloeocapsa sp. PCC 7428	Trichodesmium erythraeum	Crinalium epipsammum PCC 9333	Trichodesmium erythraeum IMS101	HGT
TS1641	1344711	1344319	-	Phospho-N-acetylmuramoyl-pentapeptide-transferase (EC 2.7.8.13)	Oscillatoriales cyanobacterium JSC-12	Geitlerinema sp. PCC 7407	Coleofasciculus chthonoplastes PCC 7420	Scytonema hofmanni PCC 7110	Tolypothrix campylonemoides VB511288	HGT
TS1645	1346396	1347472	+	Superfamily I DNA and RNA helicases	Oscillatoriales cyanobacterium JSC-12	Pseudanabaena sp. PCC 6802	Cyanothece sp. PCC 7425	Gloeobacter kilaueensis JS1	Gloeobacter violaceus PCC 7421	HGT
TS1647	1348187	1349482	+	Single-stranded-DNA-specific exonuclease RecJ, cyanobacterial paralog	Oscillatoriales cyanobacterium JSC-12	Nostoc punctiforme PCC 73102	Nostoc punctiforme	Calothrix sp. PCC 7507	Scytonema millei VB511283	HGT
TS1650	1350980	1351810	+	hypothetical protein	Oscillatoriales cyanobacterium JSC-12	Chlorogloeopsis fritschii	cyanobacterium PCC 7702	Neosynechococcus sphagnicola sy1	Scytonema hofmanni PCC 7110
TS1654	1357066	1355465	-	2-isopropylmalate synthase (EC 2.3.3.13)	Oscillatoria] sp. PCC 6506	Nostoc sp. PCC 7120	Leptolyngbya sp. PCC 6406	Spirulina subsalsa	Leptolyngbya sp. KIOST-1
TS1655	1357730	1357212	-	hypothetical protein	Geitlerinema sp. PCC 7407	Oscillatoriales cyanobacterium JSC-12	Oscillatoriales cyanobacterium MTP1	Mastigocladopsis repens	Gloeocapsa sp. PCC 7428	HGT
TS1656	1358081	1357962	-	hypothetical protein	cyanobacterium PCC 7702	Fischerella muscicola	Microchaete sp. PCC 7126	Hapalosiphon sp. MRB220	Mastigocoleus testarum BC008	HGT
TS1658	1358834	1361248	+	Serine/threonine kinase	Leptolyngbya sp. O-77	Pseudanabaena biceps PCC 7429	Pseudanabaena sp. 'Roaring Creek'	Synechococcus sp. PCC 7335	Synechococcus sp. PCC 7335
TS1659	1361494	1361264	-	hypothetical protein	Crinalium epipsammum PCC 9333	Oscillatoria acuminata PCC 6304	Scytonema millei VB511283	Gloeocapsa sp. PCC 7428	Aliterella atlantica CENA595	HGT
TS1661	1363115	1364098	+	Phosphorylase kinase alpha subunit	Oscillatoria acuminata PCC 6304	Oscillatoria sp. PCC 10802	Crinalium epipsammum PCC 9333	Coleofasciculus chthonoplastes	Oscillatoriales cyanobacterium JSC-12	HGT
TS1662	1364080	1364922	+	Phosphorylase kinase alpha subunit	Oscillatoria sp. PCC 10802	Scytonema millei VB511283	Oscillatoria acuminata PCC 6304	Oscillatoria] sp. PCC 6506	Oscillatoria acuminata	HGT
TS1663	1365025	1365165	+	hypothetical protein	Leptolyngbya sp. JSC-1	Leptolyngbya sp. O-77	Oscillatoria sp. PCC 10802	Oscillatoriales cyanobacterium JSC-12	Geitlerinema sp. PCC 7407
TS1666	1368067	1367732	-	Conserved hypothetical protein 725	Oscillatoriales cyanobacterium JSC-12	Oscillatoria] sp. PCC 6506	Oscillatoriales cyanobacterium MTP1	Neosynechococcus sphagnicola sy1	Neosynechococcus sphagnicola
TS1668	1368583	1368431	-	hypothetical protein	Oscillatoriales cyanobacterium JSC-12	Cyanothece sp. PCC 7822	Microcystis aeruginosa NIES-44	Leptolyngbya sp. NIES-3755	Leptolyngbya sp. NIES-2104
TS1672	1370487	1370203	-	hypothetical protein	Oscillatoriales cyanobacterium JSC-12	Chlorogloeopsis fritschii	Fischerella sp. JSC-11	Fischerella sp. PCC 9605	Fischerella sp. NIES-3754	HGT
TS1674	1370931	1371125	+	hypothetical protein	Nostoc punctiforme PCC 73102	Nostoc sp. NIES-3756	Anabaena variabilis ATCC 29413	Nostoc sp. PCC 7120	Nostoc sp. PCC 7120	HGT
TS1675	1371278	1372486	+	SAM-dependent methyltransferase, MidA	Leptolyngbya sp. JSC-1	Nodularia spumigena CCY9414	Calothrix sp. PCC 7103	Chlorogloeopsis fritschii	Tolypothrix sp. PCC 7601
TS1678	1374262	1375302	+	Phosphoribosylformylglycinamidine cyclo-ligase (EC 6.3.3.1)	Oscillatoriales cyanobacterium JSC-12	Cyanothece sp. PCC 7425	Leptolyngbya boryana dg5	Synechococcus sp. PCC 6312	Pleurocapsa sp. PCC 7327
TS1679	1375295	1376107	+	SSU rRNA (adenine(1518)-N(6)/adenine(1519)-N(6))-dimethyltransferase (EC 2.1.1.182)	Oscillatoriales cyanobacterium JSC-12	Cyanothece sp. PCC 7425	Leptolyngbya boryana	Leptolyngbya boryana dg5	Aliterella atlantica CENA595
TS1680	1376218	1376715	+	4-diphosphocytidyl-2-C-methyl-D-erythritol kinase (EC 2.7.1.148)	Scytonema millei VB511283	Aliterella atlantica CENA595	Chlorogloeopsis fritschii	Geitlerinema sp. PCC 7407	Fischerella sp. PCC 9605	HGT
TS1681	1376703	1377158	+	4-diphosphocytidyl-2-C-methyl-D-erythritol kinase (EC 2.7.1.148)	Calothrix sp. 336/3	Anabaena cylindrica PCC 7122	Fischerella sp. NIES-3754	Anabaena sp. 90	Mastigocoleus testarum BC008	HGT
TS1682	1378062	1377211	-	short-chain dehydrogenase/reductase family	Geitlerinema sp. PCC 7407	Aliterella atlantica CENA595	Scytonema millei VB511283	Fischerella muscicola	Leptolyngbya sp. JSC-1
TS1683	1378752	1378108	-	FIG017608: hypothetical membrane protein, specific for cyanobacteria	Stanieria sp. NIES-3757	Stanieria cyanosphaera PCC 7437	Cyanothece sp. PCC 8801	Cyanothece sp. PCC 8802	Geitlerinema sp. PCC 7105	HGT
TS1684	1378820	1378954	+	hypothetical protein	Chamaesiphon minutus	Chamaesiphon minutus PCC 6605	Leptolyngbya sp. NIES-2104	Candidatus Contendobacter odensis Run_B_J11	Leptolyngbya sp. NIES-3755
TS1685	1379794	1379444	-	Possible Helix-turn-helix domain of resolvase	Synechocystis sp. PCC 7509	Leptolyngbya sp. NIES-2104	Leptolyngbya sp. NIES-2104	Chamaesiphon minutus PCC 6605	Microcystis aeruginosa
TS1687	1381699	1382946	+	Exodeoxyribonuclease VII large subunit (EC 3.1.11.6)	Oscillatoriales cyanobacterium JSC-12	Leptolyngbya sp. NIES-2104	Cyanothece sp. PCC 7822	Crinalium epipsammum PCC 9333	Leptolyngbya sp. JSC-1
TS1688	1383010	1383135	+	hypothetical protein	Leptolyngbya sp. JSC-1	Leptolyngbya sp. O-77	Oscillatoriales cyanobacterium JSC-12	Oscillatoriales cyanobacterium JSC-12	Leptolyngbya boryana dg5
TS1690	1384409	1383750	-	L-aspartate oxidase (EC 1.4.3.16)	Microcystis aeruginosa TAIHU98	Microcystis aeruginosa TAIHU98	Microcystis aeruginosa PCC 7806	Microcystis aeruginosa	Microcystis aeruginosa NIES-843	HGT
TS1691	1384822	1384379	-	L-aspartate oxidase (EC 1.4.3.16)	Achromatium sp. WMS3	Microcystis aeruginosa NIES-843	Candidatus Achromatium palustre	Microcystis aeruginosa TAIHU98	Microcystis panniformis	HGT
TS1692	1385532	1384819	-	L-aspartate oxidase (EC 1.4.3.16)	Leptospira interrogans serovar Lai str. IPAV	Leptospira interrogans serovar Lai str. IPAV	Leptospira interrogans serovar Lai str. IPAV	Leptospira interrogans serovar Lai str. IPAV	Leptospira interrogans	HGT
TS1693	1386262	1385816	-	Photosystem II 12 kDa extrinsic protein (PsbU)	Fischerella sp. JSC-11	Fischerella sp. JSC-11	Fischerella sp. JSC-11	Nostoc sp. 'Peltigera membranacea cyanobiont'	Gloeocapsa sp. PCC 7428	HGT
TS1694	1387415	1386423	-	Adenylate cyclase (EC 4.6.1.1)	Fischerella sp. JSC-11	Anabaena cylindrica PCC 7122	Fischerella sp. JSC-11	Anabaena cylindrica	Gloeocapsa sp. PCC 7428	HGT
TS1695	1388349	1387624	-	Uncharacterized MFS-type transporter	Microcystis aeruginosa PCC 9806	Microcystis aeruginosa NIES-843	Microcystis aeruginosa NIES-44	Microcystis aeruginosa PCC 9809	Microcystis aeruginosa PCC 9717	HGT
TS1696	1388438	1388566	+	hypothetical protein	Methylobacterium sp. WSM2598	Geitlerinema sp. PCC 7105	Afipia	Bradyrhizobium elkanii	Bradyrhizobium elkanii	HGT
TS1697	1388801	1389733	+	Undecaprenyl-diphosphatase (EC 3.6.1.27)	Microcystis sp. T1-4	Microcystis sp. T1-4	Microcystis aeruginosa PCC 9701	Microcystis aeruginosa	Microcystis aeruginosa NIES-843	HGT
TS1698	1389975	1389862	-	hypothetical protein	Nostoc sp. PCC 7524	Aliterella atlantica CENA595	Candidatus Brocadia fulgida	Lamprocystis purpurea	Candidatus Jettenia caeni	HGT
TS1699	1390237	1390025	-	hypothetical protein	Nostoc sp. PCC 7524	Aliterella atlantica CENA595	Candidatus Jettenia caeni	Candidatus Brocadia fulgida	bacterium UASB270	HGT
TS1700	1391130	1390294	-	CTP synthase (EC 6.3.4.2)	Neosynechococcus sphagnicola sy1	Neosynechococcus sphagnicola sy1	Neosynechococcus sphagnicola sy1	Neosynechococcus sphagnicola	Scytonema tolypothrichoides VB-61278
TS1702	1392001	1391660	-	CTP synthase (EC 6.3.4.2)	Nodosilinea nodulosa	Rubidibacter lacunae KORDI 51-2	Nostoc sp. PCC 7120	Pleurocapsa sp. PCC 7319	Rubidibacter lacunae KORDI 51-2	HGT
TS1703	1392295	1393881	+	N-acetylmuramoyl-L-alanine amidase	Coleofasciculus chthonoplastes PCC 7420	Oscillatoria sp. PCC 10802	Stanieria cyanosphaera PCC 7437	Moorea producens 3L	Synechocystis sp. PCC 6803	HGT
TS1704	1393893	1394012	+	hypothetical protein	Scytonema millei VB511283	Chroococcidiopsis thermalis PCC 7203	Aliterella atlantica CENA595	Crinalium epipsammum PCC 9333	Synechocystis sp. PCC 7509	HGT
TS1705	1394601	1394176	-	hypothetical protein	Leptolyngbya sp. NIES-3755	Nostoc sp. PCC 7120	Anabaena variabilis ATCC 29413	Chlorogloeopsis fritschii	Crinalium epipsammum PCC 9333
TS1706	1394698	1394946	+	Diaminohydroxyphosphoribosylaminopyrimidine deaminase (EC 3.5.4.26) / 5-amino-6-(5-phosphoribosylamino)uracil reductase (EC 1.1.1.193)	Leptolyngbya sp. NIES-2104	Crinalium epipsammum PCC 9333	Leptolyngbya boryana dg5	Oscillatoria] sp. PCC 6506	Leptolyngbya sp. NIES-3755
TS1709	1397959	1396835	-	Zn-dependent proteases	cyanobacterium PCC 7702	Oscillatoriales cyanobacterium JSC-12	Oscillatoriales cyanobacterium JSC-12	Microcoleus vaginatus FGP-2	Calothrix sp. PCC 7507	HGT
TS1710	1398160	1399638	+	Folate transporter 3	Oscillatoria sp. PCC 10802	Microcoleus vaginatus FGP-2	Oscillatoriales cyanobacterium MTP1	Planktothricoides sp. SR001	Oscillatoria nigro-viridis PCC 7112	HGT
TS1712	1400060	1401169	+	Retinal pigment epithelial membrane protein	Microcoleus sp. PCC 7113	Leptolyngbya boryana dg5	Leptolyngbya boryana	Oscillatoriales cyanobacterium JSC-12	Crinalium epipsammum PCC 9333
TS1713	1402251	1401421	-	protein of unknown function DUF323	Stanieria sp. NIES-3757	Leptolyngbya sp. NIES-2104	Oscillatoriales cyanobacterium MTP1	Pseudanabaena biceps PCC 7429	Xenococcus sp. PCC 7305
TS1716	1403136	1404272	+	hypothetical protein	Synechocystis sp. PCC 7509	Leptolyngbya sp. NIES-2104	Leptolyngbya sp. NIES-2104	Microcystis aeruginosa	Chamaesiphon minutus PCC 6605
TS1717	1407817	1404341	-	Serine/threonine kinase	Chamaesiphon minutus	Chamaesiphon minutus PCC 6605	Leptolyngbya sp. NIES-2104	Candidatus Contendobacter odensis Run_B_J11	Leptolyngbya sp. NIES-3755
TS1718	1408851	1407814	-	MoxR-like ATPases	Myxosarcina sp. GI1	Arthrospira maxima CS-328	Synechococcus sp. PCC 7336	Nitrosomonas eutropha C91	Synechococcus sp. JA-3-3Ab	HGT
TS1719	1410269	1408854	-	hypothetical protein	Pseudanabaena biceps PCC 7429	Pseudanabaena sp. 'Roaring Creek'	Chamaesiphon minutus PCC 6605	Lyngbya confervoides BDU141951	Acaryochloris marina MBIC11017	HGT
TS1720	1411029	1410253	-	hypothetical protein	Phormidesmis priestleyi Ana	Leptolyngbya boryana dg5	Leptolyngbya sp. PCC 7375	Leptolyngbya sp. PCC 7375	Leptolyngbya sp. PCC 7375
TS1727	1414031	1414261	+	hypothetical protein	Aliterella atlantica CENA595	Fischerella muscicola	Fischerella sp. PCC 9339	Tolypothrix sp. PCC 7601	Tolypothrix sp. PCC 7601	HGT
TS1729	1415013	1414834	-	hypothetical protein	Leptolyngbya sp. NIES-3755	Gloeocapsa sp. PCC 7428	Synechococcus sp. PCC 7502	Oscillatoriales cyanobacterium JSC-12	Oscillatoriales cyanobacterium JSC-12
TS1731	1416737	1417483	+	hypothetical protein	Oscillatoriales cyanobacterium JSC-12	Oscillatoriales cyanobacterium JSC-12	Scytonema hofmanni] UTEX B 1581	Fischerella sp. PCC 9431	Fischerella sp. NIES-3754	HGT
TS1732	1417533	1418204	+	hypothetical protein	Oscillatoriales cyanobacterium JSC-12	Oscillatoria sp. PCC 10802	Leptolyngbya boryana dg5	Leptolyngbya sp. NIES-3755	Leptolyngbya sp. NIES-2104
TS1733	1419406	1418186	-	Zn-dependent proteases	Oscillatoria acuminata PCC 6304	Oscillatoria acuminata	Coleofasciculus chthonoplastes PCC 7420	Oscillatoriales cyanobacterium JSC-12	Moorea producens 3L	HGT
TS1738	1423859	1425199	+	putative amidase	Leptolyngbya sp. NIES-3755	Leptolyngbya sp. NIES-2104	Mastigocoleus testarum BC008	Nodularia spumigena CENA596	Synechocystis sp. PCC 7509
TS1739	1425513	1427348	+	Putative porin	Oscillatoriales cyanobacterium JSC-12	Microcoleus sp. PCC 7113	Mastigocladopsis repens	Scytonema tolypothrichoides VB-61278	Scytonema hofmanni] UTEX B 1581	HGT
TS1740	1427430	1427558	+	hypothetical protein	Cylindrospermum stagnale PCC 7417	Tolypothrix sp. PCC 7601	Scytonema millei VB511283	Nostoc sp. NIES-3756	Nostoc sp. PCC 7524	HGT
TS1741	1428707	1428048	-	hypothetical protein	Oscillatoriales cyanobacterium JSC-12	Leptolyngbya sp. O-77	Gloeocapsa sp. PCC 7428	Gloeocapsa sp. PCC 7428	Aliterella atlantica CENA595
TS1742	1429797	1429294	-	Mobile element protein	Oscillatoriales cyanobacterium JSC-12	Pseudanabaena sp. PCC 6802	Microcoleus sp. PCC 7113	Microcoleus sp. PCC 7113	Pleurocapsa sp. PCC 7319	HGT
TS1745	1430821	1430687	-	hypothetical protein	Leptolyngbya boryana	Leptolyngbya boryana dg5	Oscillatoriales cyanobacterium JSC-12	Leptolyngbya sp. NIES-2104	Mastigocladopsis repens
TS1747	1431430	1431543	+	hypothetical protein	Oscillatoriales cyanobacterium JSC-12	Leptolyngbya sp. JSC-1	Leptolyngbya sp. O-77	Oscillatoriales cyanobacterium MTP1	Oscillatoria sp. PCC 10802
TS1748	1432073	1431600	-	hypothetical protein	Oscillatoria sp. PCC 10802	Crinalium epipsammum PCC 9333	Nostoc sp. NIES-3756	Tolypothrix sp. PCC 7601	Oscillatoriales cyanobacterium JSC-12	HGT
TS1749	1432564	1432094	-	hypothetical protein	Oscillatoriales cyanobacterium JSC-12	Oscillatoria sp. PCC 10802	Geitlerinema sp. PCC 7407	Coleofasciculus chthonoplastes PCC 7420	Arthrospira platensis YZ	HGT
TS1750	1436313	1432603	-	hypothetical protein	Gloeocapsa sp. PCC 7428	Oscillatoriales cyanobacterium JSC-12	Tolypothrix sp. PCC 7601	Synechocystis sp. PCC 7509	Crinalium epipsammum PCC 9333	HGT
TS1751	1437502	1436351	-	hypothetical protein	Moorea producens 3L	Crinalium epipsammum PCC 9333	Gloeocapsa sp. PCC 7428	Microcoleus vaginatus FGP-2	Oscillatoria sp. PCC 10802	HGT
TS1752	1438022	1437588	-	hypothetical protein	Microcoleus sp. PCC 7113	Neosynechococcus sphagnicola	Oscillatoriales cyanobacterium JSC-12	Chlorogloeopsis fritschii	Leptolyngbya sp. NIES-2104
TS1753	1438189	1438019	-	hypothetical protein	Oscillatoriales cyanobacterium MTP1	Oscillatoriales cyanobacterium JSC-12	Oscillatoria] sp. PCC 6506	Stanieria cyanosphaera	Arthrospira platensis YZ	HGT
TS1754	1439189	1438365	-	hypothetical protein	Microcystis aeruginosa NIES-843	Synechococcus sp. PCC 6312	Microcystis panniformis	Microcystis panniformis FACHB-1757	Microcystis aeruginosa PCC 9717	HGT
TS1755	1439581	1439354	-	hypothetical protein	Oscillatoriales cyanobacterium JSC-12	Oscillatoriales cyanobacterium JSC-12	Mastigocoleus testarum BC008	Scytonema millei VB511283	Chroococcidiopsis thermalis PCC 7203	HGT
TS1756	1439712	1439587	-	hypothetical protein	Microcoleus sp. PCC 7113	Calothrix sp. PCC 7507	Tolypothrix campylonemoides VB511288	Fischerella sp. PCC 9431	Mastigocladopsis repens	HGT
TS1757	1440938	1439712	-	hypothetical protein	Scytonema tolypothrichoides VB-61278	Chlorogloeopsis fritschii	Tolypothrix sp. PCC 7601	Tolypothrix sp. PCC 7601	Scytonema hofmanni PCC 7110	HGT
TS1758	1441459	1441052	-	hypothetical protein	Aliterella atlantica CENA595	Synechocystis sp. PCC 7509	Chroococcidiopsis thermalis PCC 7203	Leptolyngbya sp. O-77	Lyngbya confervoides BDU141951
TS1759	1442974	1441469	-	hypothetical protein	Crinalium epipsammum PCC 9333	Microcoleus sp. PCC 7113	Microcoleus sp. PCC 7113	Nostoc sp. PCC 7524	Moorea producens 3L	HGT
TS1760	1443777	1442992	-	hypothetical protein	Oscillatoriales cyanobacterium JSC-12	Anabaena cylindrica PCC 7122	Nodularia spumigena CENA596	Leptolyngbya sp. JSC-1	Cylindrospermum stagnale PCC 7417
TS1761	1445271	1443811	-	hypothetical protein	Oscillatoriales cyanobacterium JSC-12	Leptolyngbya sp. JSC-1	Leptolyngbya sp. NIES-3755	Leptolyngbya sp. NIES-2104	Leptolyngbya boryana dg5
TS1765	1449558	1449034	-	hypothetical protein	Oscillatoriales cyanobacterium JSC-12	Leptolyngbya sp. NIES-3755	Leptolyngbya sp. NIES-2104	Leptolyngbya sp. JSC-1	Neosynechococcus sphagnicola sy1
TS1767	1451691	1450621	-	hypothetical protein	Chlorogloeopsis fritschii	Scytonema tolypothrichoides VB-61278	Tolypothrix bouteillei VB521301	Fischerella sp. PCC 9605	Tolypothrix campylonemoides VB511288	HGT
TS1771	1454148	1454041	-	hypothetical protein	Oscillatoriales cyanobacterium JSC-12	Neosynechococcus sphagnicola sy1	Neosynechococcus sphagnicola	Microcoleus sp. PCC 7113	Chroococcidiopsis thermalis PCC 7203
TS1773	1455029	1454592	-	hypothetical protein	Oscillatoriales cyanobacterium JSC-12	Oscillatoria sp. PCC 10802	Lyngbya aestuarii BL J	Lyngbya sp. PCC 8106	Limnoraphis robusta CS-951	HGT
TS1774	1455659	1455144	-	Phage tail sheath protein FI	Oscillatoriales cyanobacterium JSC-12	Oscillatoria acuminata PCC 6304	filamentous cyanobacterium ESFC-1	Leptolyngbya boryana dg5	Oscillatoria sp. PCC 10802
TS1775	1456264	1455704	-	Phage tail sheath protein FI	Oscillatoriales cyanobacterium JSC-12	Leptolyngbya sp. JSC-1	Leptolyngbya sp. O-77	Leptolyngbya boryana dg5	Leptolyngbya sp. NIES-3755
TS1776	1457244	1456378	-	hypothetical protein	Chlorobi bacterium OLB5	Leptolyngbya sp. O-77	Rubrobacter aplysinae	Leptolyngbya sp. PCC 7375	Leptolyngbya sp. PCC 7375
TS1777	1457984	1457790	-	hypothetical protein	Leptolyngbya sp. NIES-3755	Leptolyngbya boryana dg5	Leptolyngbya sp. NIES-2104	Oscillatoriales cyanobacterium JSC-12	Oscillatoriales cyanobacterium MTP1
TS1780	1460980	1460735	-	hypothetical protein	Oscillatoriales cyanobacterium JSC-12	Chroococcidiopsis thermalis PCC 7203	Scytonema millei VB511283	Crinalium epipsammum	Crinalium epipsammum PCC 9333	HGT
TS1781	1461936	1461109	-	hypothetical protein	Microcoleus sp. PCC 7113	Oscillatoriales cyanobacterium JSC-12	Microcoleus sp. PCC 7113	Geitlerinema sp. PCC 7407	Leptolyngbya sp. NIES-2104
TS1784	1464000	1463413	-	endopeptidase Clp ATP-binding chain	Oscillatoriales cyanobacterium JSC-12	Nostoc sp. PCC 7524	Leptolyngbya sp. NIES-2104	Microcoleus sp. PCC 7113	Leptolyngbya sp. O-77
TS1785	1464431	1464285	-	hypothetical protein	Oscillatoriales cyanobacterium JSC-12	Pleurocapsa sp. PCC 7327	Cyanothece sp. PCC 7424	Cyanobacterium stanieri PCC 7202	Cyanothece sp. PCC 8802	HGT
TS1787	1465654	1465349	-	hypothetical protein	Oscillatoriales cyanobacterium JSC-12	Leptolyngbya sp. NIES-3755	Leptolyngbya sp. NIES-2104	Geitlerinema sp. PCC 7407	Microcoleus vaginatus FGP-2
TS1788	1465980	1467080	+	NADH:flavin oxidoreductases, Old Yellow Enzyme family	Oscillatoriales cyanobacterium JSC-12	Oscillatoriales cyanobacterium JSC-12	Crinalium epipsammum PCC 9333	Oscillatoria sp. PCC 10802	Moorea producens 3L	HGT
TS1789	1467286	1467819	+	Cell division inhibitor SulA	Nostoc punctiforme PCC 73102	Leptolyngbya sp. NIES-3755	Moorea producens 3L	Leptolyngbya sp. NIES-2104	Gloeocapsa sp. PCC 7428
TS1790	1467816	1469354	+	hypothetical protein	Oscillatoriales cyanobacterium JSC-12	Oscillatoria sp. PCC 10802	Neosynechococcus sphagnicola sy1	Crinalium epipsammum PCC 9333	Mastigocladus laminosus UU774
TS1793	1470156	1470737	+	Protoporphyrinogen IX oxidase, novel form, HemJ (EC 1.3.-.-)	Oscillatoriales cyanobacterium JSC-12	Oscillatoriales cyanobacterium JSC-12	Gloeocapsa sp. PCC 7428	Aliterella atlantica CENA595	Mastigocladopsis repens	HGT
TS1794	1470784	1472553	+	hypothetical protein	Leptolyngbya sp. PCC 6406	Phormidium sp. OSCR	Synechococcus sp. PCC 6312	Nodosilinea nodulosa	Thermosynechococcus sp. NK55a
TS1796	1474052	1473582	-	hypothetical protein	Oscillatoriales cyanobacterium JSC-12	Leptolyngbya sp. NIES-3755	Leptolyngbya boryana dg5	Leptolyngbya sp. NIES-2104	Gloeocapsa sp. PCC 7428
TS1797	1474309	1474052	-	hypothetical protein	Oscillatoriales cyanobacterium JSC-12	Fischerella muscicola	Fischerella thermalis	Fischerella sp. PCC 9339	Chlorogloeopsis fritschii	HGT
TS1799	1475776	1475907	+	hypothetical protein	Pseudanabaena sp. PCC 6802	Leptolyngbya sp. NIES-2104	Leptolyngbya sp. NIES-2104	Leptolyngbya sp. NIES-3755	Pseudanabaena sp. 'Roaring Creek'
TS1800	1476372	1476103	-	hypothetical protein	Geitlerinema sp. PCC 7407	Oscillatoriales cyanobacterium JSC-12	Gloeocapsa sp. PCC 7428	Fischerella sp. PCC 9605	Chlorogloeopsis fritschii	HGT
TS1802	1476656	1476925	+	FIG023675: hypothetical protein	Oscillatoriales cyanobacterium JSC-12	Geitlerinema sp. PCC 7407	Crinalium epipsammum PCC 9333	Cyanothece sp. PCC 7425	Leptolyngbya sp. O-77
TS1804	1478179	1478793	+	SepF, FtsZ-interacting protein related to cell division	Coleofasciculus chthonoplastes PCC 7420	Fischerella sp. PCC 9605	Stanieria cyanosphaera PCC 7437	Chlorogloeopsis fritschii	Stanieria sp. NIES-3757	HGT
TS1805	1478984	1479793	+	Pyrroline-5-carboxylate reductase (EC 1.5.1.2)	Gloeobacter violaceus PCC 7421	Gloeobacter kilaueensis JS1	Gloeobacter kilaueensis	Oscillatoriales cyanobacterium JSC-12	Cyanothece sp. PCC 7822	HGT
TS1806	1482025	1479923	-	Outer membrane vitamin B12 receptor BtuB	Planktothrix rubescens	Planktothrix	Planktothrix agardhii	Planktothrix	Planktothrix agardhii	HGT
TS1807	1483146	1482364	-	Endonuclease, Uma2 family	Fischerella	Chlorogloeopsis fritschii	cyanobacterium PCC 7702	Fischerella muscicola	Fischerella sp. JSC-11	HGT
TS1808	1483363	1483611	+	hypothetical protein	Oscillatoriales cyanobacterium JSC-12	Leptolyngbya sp. O-77	Oscillatoriales cyanobacterium MTP1	Lyngbya confervoides BDU141951	Leptolyngbya sp. KIOST-1
TS1809	1484251	1483631	-	hypothetical protein	Coleofasciculus chthonoplastes PCC 7420	Moorea producens 3L	Cyanothece sp. PCC 7425	Leptolyngbya sp. Heron Island J	Leptolyngbya sp. PCC 7375
TS1810	1484446	1484330	-	hypothetical protein	Microcoleus sp. PCC 7113	Coleofasciculus chthonoplastes	Cyanothece sp. PCC 7425	Oscillatoriales cyanobacterium JSC-12	Oscillatoria] sp. PCC 6506	HGT
TS1812	1485029	1485643	+	hypothetical protein	Synechocystis sp. PCC 7509	Scytonema millei	Synechocystis sp. PCC 7509	Scytonema millei	Leptolyngbya boryana dg5
TS1813	1486270	1485785	-	hypothetical protein	Pseudanabaena sp. PCC 6802	Cyanothece	Candidatus Brocadia sinica	Candidatus Brocadia sinica	Candidatus Brocadia sinica	HGT
TS1814	1486614	1486267	-	Hydrolase, alpha/beta fold family	Candidatus Brocadia sinica JPN1	Candidatus Brocadia sinica JPN1	Candidatus Brocadia sinica	Candidatus Brocadia sinica JPN1	Candidatus Brocadia sinica	HGT
TS1815	1487136	1486681	-	ADP-ribose pyrophosphatase (EC 3.6.1.13)	Oscillatoriales cyanobacterium JSC-12	Candidatus Entotheonella sp. TSY1	Nitrosococcus oceani	Leptolyngbya sp. NIES-3755	Fischerella muscicola
TS1817	1488472	1487801	-	Imidazoleglycerol-phosphate dehydratase (EC 4.2.1.19)	Pseudomonas aeruginosa	Chromobacterium piscinae	Escherichia coli	Ralstonia solanacearum	Verminephrobacter eiseniae EF01-2	HGT
TS1819	1489320	1489631	+	Anthranilate phosphoribosyltransferase (EC 2.4.2.18)	Scytonema millei VB511283	Microcystis aeruginosa NIES-2549	Leptolyngbya sp. PCC 7376	Nostoc sp. PCC 7524	Cylindrospermum stagnale PCC 7417
TS1821	1489772	1490482	+	Anthranilate phosphoribosyltransferase (EC 2.4.2.18)	Oscillatoriales cyanobacterium JSC-12	Synechocystis sp. PCC 7509	Chroococcidiopsis thermalis PCC 7203	Leptolyngbya sp. NIES-3755	Oscillatoria] sp. PCC 6506
TS1822	1490522	1491079	+	Carbamoyl-phosphate synthase small chain (EC 6.3.5.5)	Anabaena sp. PCC 7108	Tolypothrix sp. PCC 7601	Tolypothrix sp. PCC 7601	Nostoc sp. PCC 7524	Nostoc sp. PCC 7107	HGT
TS1824	1491876	1492232	+	Putative anti-sigma factor antagonist	Kamptonema	Leptolyngbya boryana	Leptolyngbya sp. JSC-1	Pseudanabaena biceps PCC 7429	Leptolyngbya sp. NIES-2104
TS1825	1492345	1492761	+	Pterin-4-alpha-carbinolamine dehydratase (EC 4.2.1.96)	Burkholderia vietnamiensis	Bradyrhizobium sp. Ai1a-2	Variovorax paradoxus	Comamonas testosteroni CNB-2	Bradyrhizobium elkanii	HGT
TS1828	1494091	1494558	+	helicase (Snf2/Rad54 family)	Planktothricoides sp. SR001	Crocosphaera watsonii WH 0402	Crocosphaera watsonii WH 8502	Paraburkholderia kururiensis	Longilinea arvoryzae	HGT
TS1830	1497119	1498003	+	Helicase, SNF2/RAD54 family	Oscillatoria nigro-viridis PCC 7112	Microcoleus sp. PCC 7113	Cyanothece sp. PCC 7424	Cyanothece sp. PCC 7822	Chroococcidiopsis thermalis PCC 7203	HGT
TS1831	1498047	1498334	+	hypothetical protein	Nostoc sp. PCC 7524	Tolypothrix sp. PCC 7601	Nostoc sp. PCC 7120	Chrysosporum ovalisporum	Nostoc sp. NIES-3756	HGT
TS1834	1498814	1498996	+	Adenine-specific DNA methylase containing a Zn-ribbon	Oscillatoriales cyanobacterium JSC-12	Neosynechococcus sphagnicola sy1	Microcoleus sp. PCC 7113	Spirulina subsalsa	Oscillatoria sp. PCC 10802
TS1835	1498983	1500116	+	Adenine-specific DNA methylase containing a Zn-ribbon	Oscillatoriales cyanobacterium JSC-12	Scytonema millei VB511283	Chroococcidiopsis thermalis PCC 7203	Nostoc sp. PCC 7524	Crinalium epipsammum PCC 9333	HGT
TS1837	1500288	1500947	+	Adenine-specific DNA methylase containing a Zn-ribbon	Oscillatoriales cyanobacterium JSC-12	Scytonema tolypothrichoides VB-61278	Leptolyngbya sp. NIES-2104	Tolypothrix campylonemoides VB511288	Mastigocladopsis repens
TS1840	1502286	1503005	+	Phospholipid ABC transporter permease protein MlaE	Oscillatoriales cyanobacterium JSC-12	Leptolyngbya boryana dg5	Microcoleus sp. PCC 7113	Leptolyngbya sp. NIES-2104	Leptolyngbya sp. NIES-3755
TS1841	1503170	1503589	+	Glycerol dehydrogenase and related enzymes	Leptolyngbya sp. JSC-1	Coleofasciculus chthonoplastes PCC 7420	Microcoleus sp. PCC 7113	Lyngbya confervoides BDU141951	Prochlorothrix hollandica PCC 9006
TS1842	1503596	1505074	+	FIG00870734: hypothetical protein	Scytonema millei VB511283	Oscillatoria] sp. PCC 6506	Chroococcidiopsis thermalis PCC 7203	Synechocystis sp. PCC 7509	Leptolyngbya sp. O-77
TS1843	1505075	1505188	+	hypothetical protein	Oscillatoriales cyanobacterium JSC-12	Oscillatoria] sp. PCC 6506	Leptolyngbya boryana dg5	Leptolyngbya sp. NIES-3755	Chamaesiphon minutus PCC 6605
TS1844	1505339	1506019	+	Acyl-phosphate:glycerol-3-phosphate O-acyltransferase PlsY (EC 2.3.1.n3)	Cylindrospermum stagnale PCC 7417	Chroococcidiopsis thermalis PCC 7203	Tolypothrix sp. PCC 7601	Microchaete sp. PCC 7126	Nostoc punctiforme PCC 73102	HGT
TS1846	1506813	1507139	+	hypothetical protein	Tolypothrix sp. PCC 7601	Anabaena variabilis ATCC 29413	Anabaena variabilis	Nostoc sp. PCC 7120	Nostoc sp. NIES-3756	HGT
TS1848	1507808	1508650	+	N-acetylmannosaminyltransferase (EC 2.4.1.187)	Oscillatoriales cyanobacterium JSC-12	Microcoleus sp. PCC 7113	Oscillatoria sp. PCC 10802	Oscillatoria acuminata PCC 6304	Oscillatoria] sp. PCC 6506	HGT
TS1849	1508765	1509844	+	GDP-mannose 4,6-dehydratase (EC 4.2.1.47)	Oscillatoriales cyanobacterium JSC-12	Leptolyngbya sp. JSC-1	Leptolyngbya boryana dg5	Leptolyngbya sp. NIES-2104	Geitlerinema sp. PCC 7407
TS1850	1509952	1510188	+	Nucleoside-diphosphate-sugar epimerases	Oscillatoriales cyanobacterium JSC-12	Oscillatoria acuminata PCC 6304	Gloeocapsa sp. PCC 7428	Oscillatoria sp. PCC 10802	Tolypothrix sp. PCC 7601	HGT
TS1853	1511239	1511859	+	Hydrolase, HAD subfamily IIIA	Hassallia byssoidea VB512170	Anabaena sp. PCC 7108	Scytonema hofmanni] UTEX B 1581	Geitlerinema sp. PCC 7407	Oscillatoria] sp. PCC 6506	HGT
TS1855	1512597	1514066	+	hypothetical protein	Oscillatoriales cyanobacterium JSC-12	Calothrix sp. PCC 7103	Tolypothrix sp. PCC 7601	Mastigocladus laminosus UU774	Fischerella muscicola	HGT
TS1857	1516285	1517754	+	hypothetical protein	Oscillatoria sp. PCC 10802	Aliterella atlantica CENA595	Nostoc sp. PCC 7107	Nostoc sp. PCC 7120	Chroococcidiopsis thermalis PCC 7203	HGT
TS1859	1519080	1519277	+	hypothetical protein	Nodosilinea nodulosa	Geitlerinema sp. PCC 7105	Limnoraphis robusta CS-951	Oscillatoria acuminata PCC 6304	Prochlorothrix hollandica PCC 9006	HGT
TS1860	1520826	1519477	-	hypothetical protein	Anabaena variabilis ATCC 29413	Nostoc sp. PCC 7120	Chroococcidiopsis thermalis PCC 7203	Moorea producens 3L	Chlorogloeopsis fritschii	HGT
TS1861	1525011	1520863	-	hypothetical protein	Oscillatoriales cyanobacterium JSC-12	Tolypothrix campylonemoides VB511288	Leptolyngbya sp. NIES-2104	Leptolyngbya sp. NIES-3755	Leptolyngbya boryana dg5
TS1862	1525461	1525333	-	hypothetical protein	Chlorogloeopsis fritschii	Nostoc sp. PCC 7524	Oscillatoria sp. PCC 10802	Nostoc sp. PCC 7524	Synechococcus sp. PCC 7335	HGT
TS1864	1526590	1526252	-	hypothetical protein	Leptolyngbya sp. JSC-1	Stanieria sp. NIES-3757	Mastigocoleus testarum BC008	Chamaesiphon minutus PCC 6605	Oscillatoria] sp. PCC 6506
TS1866	1528302	1527820	-	Glycosyltransferase	Microcoleus sp. PCC 7113	Nodosilinea nodulosa	Bacillus smithii 7_3_47FAA	Bacillus smithii	Leptolyngbya sp. KIOST-1
TS1869	1531014	1530352	-	hypothetical protein	Oscillatoriales cyanobacterium JSC-12	Chamaesiphon minutus PCC 6605	Cyanothece sp. PCC 7425	Cylindrospermum stagnale PCC 7417	Leptolyngbya sp. O-77
TS1871	1533514	1532378	-	Glycosyl transferase, group 1	Oscillatoriales cyanobacterium JSC-12	Cyanothece sp. PCC 7425	Leptolyngbya sp. JSC-1	Microcoleus sp. PCC 7113	Gloeocapsa sp. PCC 7428
TS1872	1533632	1533507	-	hypothetical protein	Oscillatoriales cyanobacterium JSC-12	Nostoc sp. PCC 7107	Nostoc sp. PCC 7107	Leptolyngbya sp. NIES-3755	Cylindrospermum stagnale PCC 7417
TS1873	1534068	1535249	+	Glycosyl transferase, group 1	Oscillatoriales cyanobacterium JSC-12	Fischerella sp. JSC-11	Phormidesmis priestleyi Ana	Chlorogloeopsis fritschii	Fischerella muscicola
TS1874	1535396	1535851	+	hypothetical protein	Oscillatoriales cyanobacterium JSC-12	Phormidesmis priestleyi Ana	Fischerella sp. JSC-11	Chamaesiphon minutus PCC 6605	Calothrix sp. PCC 7507
TS1876	1536770	1537576	+	hypothetical protein	Leptolyngbya sp. NIES-2104	Scytonema hofmanni] UTEX B 1581	Hassallia byssoidea VB512170	Microcoleus sp. PCC 7113	Scytonema hofmanni] UTEX B 1581
TS1877	1537694	1538089	+	hypothetical protein	Oscillatoriales cyanobacterium JSC-12	Tolypothrix campylonemoides VB511288	Mastigocladopsis repens	Calothrix sp. PCC 7507	Leptolyngbya sp. JSC-1
TS1879	1538895	1539842	+	hypothetical protein	Chroococcidiopsis thermalis PCC 7203	Oscillatoriales cyanobacterium JSC-12	Scytonema millei VB511283	Nostoc punctiforme	Chamaesiphon minutus PCC 6605	HGT
TS1883	1544212	1542956	-	hypothetical protein	Microchaete sp. PCC 7126	Calothrix sp. 336/3	Tolypothrix sp. PCC 7601	Pseudanabaena sp. PCC 6802	Leptolyngbya sp. JSC-1
TS1884	1546387	1544432	-	hypothetical protein	Tolypothrix sp. PCC 7601	Calothrix sp. 336/3	Microchaete sp. PCC 7126	Pseudanabaena sp. PCC 6802	Chamaesiphon minutus PCC 6605	HGT
TS1885	1547565	1546486	-	hypothetical protein	Pseudanabaena sp. PCC 6802	Pseudanabaena sp. PCC 6802	Pseudanabaena sp. 'Roaring Creek'	Pseudanabaena biceps PCC 7429	Calothrix sp. 336/3	HGT
TS1887	1548949	1548314	-	Glycosyl transferase, family 2	Microchaete sp. PCC 7126	Calothrix sp. 336/3	Tolypothrix sp. PCC 7601	Calothrix sp.	Leptolyngbya sp. JSC-1
TS1888	1550231	1549065	-	ABC transporter, permease protein	Leptolyngbya boryana dg5	Calothrix sp. 336/3	Leptolyngbya sp. JSC-1	Calothrix sp. PCC 6303	Chamaesiphon minutus PCC 6605
TS1889	1550577	1550254	-	ABC transporter, ATP-binding protein (cluster 1, maltose/g3p/polyamine/iron); ABC transporter, ATP-binding protein (cluster 10, nitrate/sulfonate/bicarbonate)	Calothrix sp. 336/3	Leptolyngbya sp. JSC-1	Microchaete sp. PCC 7126	Tolypothrix sp. PCC 7601	Pseudanabaena sp. 'Roaring Creek'
TS1890	1551803	1550751	-	Glycosyl transferase, family 2	Leptolyngbya sp. JSC-1	Leptolyngbya boryana dg5	Calothrix sp. 336/3	Tolypothrix sp. PCC 7601	Fremyella diplosiphon Fd33
TS1891	1552143	1552256	+	hypothetical protein	Microchaete sp. PCC 7126	Leptolyngbya sp. JSC-1	Cyanothece sp. PCC 7424	Mastigocoleus testarum BC008	Tolypothrix sp. PCC 7601
TS1894	1555429	1554272	-	hypothetical protein	Synechococcus sp. PCC 6312	Synechococcus sp. PCC 6312	Pseudanabaena sp. PCC 6802	Fischerella muscicola	Tolypothrix bouteillei VB521301	HGT
TS1896	1557431	1557303	-	hypothetical protein	Aliterella atlantica	Aliterella atlantica CENA595	Leptolyngbya sp. KIOST-1	Nostoc punctiforme PCC 73102	Fischerella thermalis
TS1898	1559819	1558692	-	UDP-glucose 4-epimerase (EC 5.1.3.2)	Mastigocladopsis repens	Chlorogloeopsis fritschii	Nostoc sp. PCC 7524	Nostoc sp. PCC 7524	Nostoc sp. NIES-3756	HGT
TS1900	1562371	1561259	-	Nucleoside-diphosphate-sugar epimerases	Aliterella atlantica CENA595	Scytonema millei VB511283	Chroococcidiopsis thermalis PCC 7203	Synechocystis sp. PCC 7509	Tolypothrix bouteillei VB521301	HGT
TS1903	1566066	1565056	-	hypothetical protein	Leptolyngbya sp. NIES-3755	Leptolyngbya boryana dg5	Leptolyngbya sp. NIES-2104	Mastigocoleus testarum BC008	Synechococcus sp. PCC 7502
TS1904	1567061	1566192	-	Glucose-1-phosphate cytidylyltransferase (EC 2.7.7.33)	Oscillatoriales cyanobacterium JSC-12	Pseudanabaena sp. PCC 6802	Leptolyngbya sp. NIES-2104	Leptolyngbya sp. NIES-2104	Leptolyngbya sp. NIES-3755
TS1906	1569756	1568788	-	UDP-glucose 4-epimerase (EC 5.1.3.2)	Oscillatoriales cyanobacterium JSC-12	Leptolyngbya boryana	Leptolyngbya sp. NIES-3755	Leptolyngbya boryana dg5	Leptolyngbya sp. NIES-2104
TS1907	1571070	1569757	-	Protein containing aminopeptidase domain	Nostoc sp. NIES-3756	Oscillatoria nigro-viridis PCC 7112	Microcoleus vaginatus FGP-2	Fischerella sp. PCC 9605	Tolypothrix sp. PCC 7601	HGT
TS1910	1574005	1573838	-	hypothetical protein	Oscillatoriales cyanobacterium JSC-12	Oscillatoriales cyanobacterium JSC-12	Nodularia spumigena CCY9414	Nodularia spumigena CENA596	Chlorogloeopsis fritschii	HGT
TS1914	1576749	1576907	+	Heat shock protein HtpX / FIG017973: domain of unknown function	Oscillatoria nigro-viridis PCC 7112	Hassallia byssoidea VB512170	Trichodesmium erythraeum IMS101	Tolypothrix campylonemoides VB511288	Oscillatoria acuminata PCC 6304	HGT
TS1915	1576986	1578008	+	hypothetical protein	Oscillatoriales cyanobacterium JSC-12	Cyanothece sp. PCC 7424	Calothrix sp. PCC 7103	Cyanothece sp. PCC 7822	Gloeocapsa sp. PCC 7428	HGT
TS1916	1578044	1578163	+	hypothetical protein	Oscillatoriales cyanobacterium JSC-12	Coleofasciculus chthonoplastes PCC 7420	Oscillatoria sp. PCC 10802	Microcoleus sp. PCC 7113	Phormidium sp. OSCR	HGT
TS1917	1578329	1578919	+	T-type phycobiliprotein lyase	Oscillatoriales cyanobacterium JSC-12	Kamptonema formosum	Oscillatoria nigro-viridis	Microcoleus vaginatus	Trichodesmium erythraeum	HGT
TS1919	1580420	1580256	-	hypothetical protein	Neosynechococcus sphagnicola sy1	Mastigocladopsis repens	Oscillatoria] sp. PCC 6506	Oscillatoriales cyanobacterium JSC-12	Microcoleus sp. PCC 7113
TS1920	1580628	1582403	+	Uncharacterized protein slr1919	Oscillatoriales cyanobacterium JSC-12	Leptolyngbya boryana dg5	Leptolyngbya sp. NIES-3755	Leptolyngbya sp. JSC-1	Leptolyngbya sp. NIES-2104
TS1923	1585134	1585667	+	hypothetical protein	Oscillatoriales cyanobacterium JSC-12	Scytonema millei VB511283	Leptolyngbya sp. NIES-3755	Aliterella atlantica CENA595	Leptolyngbya sp. NIES-2104
TS1924	1586871	1586074	-	Formamidopyrimidine-DNA glycosylase (EC 3.2.2.23)	Chlorogloeopsis fritschii	Fischerella muscicola	Fischerella sp. NIES-3754	Fischerella sp. PCC 9605	Fischerella	HGT
TS1925	1587075	1586962	-	hypothetical protein	Leptolyngbya sp. NIES-3755	Leptolyngbya sp. NIES-2104	Mastigocladopsis repens	Leptolyngbya boryana	Leptolyngbya sp. JSC-1
TS1927	1588548	1588150	-	2'-O-glycosyltransferase CruG	Calothrix sp. PCC 7103	Nostoc sp. PCC 7120	Anabaena variabilis ATCC 29413	Nostoc sp. NIES-3756	Fischerella muscicola	HGT
TS1929	1590322	1589369	-	C-1'-hydroxylase CruF	Fischerella sp. PCC 9605	Fischerella muscicola	Chlorogloeopsis fritschii	Leptolyngbya boryana dg5	Fischerella muscicola
TS1931	1592623	1592772	+	hypothetical protein	Cyanothece sp. PCC 7425	Leptolyngbya sp. PCC 7375	Acaryochloris marina	Acaryochloris marina	Microcoleus sp. PCC 7113
TS1932	1593128	1596034	+	hypothetical protein	Cyanothece sp. PCC 7425	Leptolyngbya sp. PCC 7375	Microcoleus sp. PCC 7113	Microcoleus sp. PCC 7113	Rivularia sp. PCC 7116
TS1936	1599094	1598942	-	hypothetical protein	Oscillatoriales cyanobacterium JSC-12	Oscillatoria] sp. PCC 6506	Oscillatoriales cyanobacterium MTP1	Leptolyngbya sp. JSC-1	Pseudanabaena sp. PCC 7367
TS1937	1599558	1599289	-	Uncharacterized protein, YkwD family	Oscillatoriales cyanobacterium JSC-12	Leptolyngbya sp. NIES-3755	Leptolyngbya boryana	Leptolyngbya sp. NIES-2104	Chroococcidiopsis thermalis PCC 7203
TS1938	1599827	1599606	-	hypothetical protein	Cyanothece sp. PCC 7822	Fischerella sp. NIES-3754	Chroococcidiopsis thermalis PCC 7203	Fischerella thermalis	Fischerella sp. JSC-11	HGT
TS1941	1602049	1601792	-	Cell division inhibitor Slr1223 (YfcH in EC), contains epimerase/dehydratase and DUF1731 domains	Oscillatoriales cyanobacterium JSC-12	Leptolyngbya boryana dg5	Leptolyngbya sp. NIES-3755	Leptolyngbya sp. NIES-2104	Oscillatoria sp. PCC 10802
TS1942	1602717	1602076	-	Cell division inhibitor SulA	Geitlerinema sp. PCC 7407	Geitlerinema sp. PCC 7407	Oscillatoriales cyanobacterium JSC-12	Oscillatoria sp. PCC 10802	Leptolyngbya sp. NIES-2104
TS1944	1603393	1604091	+	Phytol kinase (EC 2.7.1.182)	Oscillatoriales cyanobacterium JSC-12	Coleofasciculus chthonoplastes	Oscillatoria sp. PCC 10802	Microcoleus sp. PCC 7113	Nodosilinea nodulosa	HGT
TS1945	1604516	1605196	+	hypothetical protein	Oscillatoria sp. PCC 10802	Microcoleus vaginatus FGP-2	Oscillatoriales cyanobacterium JSC-12	Oscillatoria nigro-viridis PCC 7112	Leptolyngbya sp. PCC 7375
TS1946	1605346	1606590	+	hypothetical protein	Geitlerinema sp. PCC 7407	Leptolyngbya sp. NIES-3755	Leptolyngbya sp. JSC-1	Leptolyngbya sp. NIES-2104	Leptolyngbya boryana dg5
TS1948	1606775	1606951	+	hypothetical protein	Tolypothrix campylonemoides VB511288	Calothrix sp. PCC 7103	Oscillatoria] sp. PCC 6506	Chrysosporum ovalisporum	Fischerella muscicola	HGT
TS1949	1606984	1611660	+	hypothetical protein	Oscillatoria] sp. PCC 6506	Candidatus Entotheonella sp. TSY1	Armatimonadetes bacterium DC	Methanofollis liminatans DSM 4140	Nitrospina sp. SCGC_AAA799_C22	HGT
TS1950	1613160	1611832	-	Hemolysins and related proteins containing CBS domains	Oscillatoria sp. PCC 10802	Microcoleus sp. PCC 7113	Myxosarcina sp. GI1	Kamptonema	Phormidium sp. OSCR	HGT
TS1951	1613346	1613768	+	ABC transporter, permease protein 1 (cluster 11, riboflavin/purine nucleoside/unknown)	Leptolyngbya boryana dg5	Mastigocladopsis repens	Nostoc punctiforme PCC 73102	Nodularia spumigena CENA596	Nodularia spumigena CCY9414
TS1952	1613867	1614118	+	hypothetical protein	Oscillatoriales cyanobacterium JSC-12	Synechococcus sp. JA-3-3Ab	Leptolyngbya sp. O-77	Leptolyngbya sp. JSC-1	Scytonema millei VB511283
TS1953	1614118	1614378	+	ABC transporter, permease protein 1 (cluster 11, riboflavin/purine nucleoside/unknown)	Oscillatoriales cyanobacterium JSC-12	Leptolyngbya sp. NIES-2104	Leptolyngbya sp. JSC-1	Oscillatoria] sp. PCC 6506	Leptolyngbya sp. NIES-3755
TS1955	1615389	1615511	+	hypothetical protein	Leptolyngbya sp. JSC-1	Chroococcidiopsis thermalis PCC 7203	Tolypothrix bouteillei VB521301	Scytonema millei VB511283	Leptolyngbya sp. NIES-3755
TS1956	1616387	1617205	+	Squalene synthase (EC 2.5.1.21)	Oscillatoriales cyanobacterium JSC-12	Crinalium epipsammum	Crinalium epipsammum PCC 9333	Cyanothece sp. PCC 7425	Leptolyngbya boryana dg5
TS1957	1618294	1617281	-	hypothetical protein	Leptolyngbya sp. NIES-2104	Leptolyngbya sp. NIES-3755	Nostoc piscinale CENA21	Nostoc sp. PCC 7107	Hassallia byssoidea VB512170
TS1958	1620056	1618596	-	hypothetical protein	Moorea producens 3L	Fischerella sp. PCC 9605	Tolypothrix bouteillei VB521301	Tolypothrix campylonemoides VB511288	Mastigocoleus testarum BC008	HGT
TS1959	1620209	1620352	+	hypothetical protein	Oscillatoriales cyanobacterium JSC-12	Oscillatoriales cyanobacterium JSC-12	Aliterella atlantica CENA595	Mastigocladopsis repens	Microcoleus sp. PCC 7113	HGT
TS1960	1620818	1620591	-	hypothetical protein	Oscillatoriales cyanobacterium JSC-12	Scytonema millei VB511283	Chroococcidiopsis thermalis PCC 7203	Gloeocapsa sp. PCC 7428	Chlorogloeopsis fritschii	HGT
TS1961	1620920	1621474	+	Sulfate permease	Oscillatoriales cyanobacterium JSC-12	Leptolyngbya boryana dg5	Leptolyngbya sp. NIES-3755	Leptolyngbya sp. NIES-2104	Leptolyngbya sp. O-77
TS1962	1621886	1622281	+	Sulfate permease	Leptolyngbya sp. NIES-3755	Leptolyngbya sp. NIES-2104	Leptolyngbya boryana dg5	Oscillatoriales cyanobacterium JSC-12	Planktothricoides sp. SR001
TS1963	1622278	1622652	+	Sulfate permease	Oscillatoriales cyanobacterium JSC-12	Leptolyngbya sp. NIES-2104	Leptolyngbya sp. NIES-3755	Leptolyngbya boryana	Leptolyngbya boryana dg5
TS1966	1624427	1623783	-	hypothetical protein	Oscillatoriales cyanobacterium JSC-12	Leptolyngbya boryana dg5	Oscillatoriales cyanobacterium MTP1	Leptolyngbya sp. NIES-2104	Oscillatoria sp. PCC 10802
TS1968	1625257	1626594	+	hypothetical protein	Oscillatoriales cyanobacterium JSC-12	Nostoc piscinale CENA21	Oscillatoriales cyanobacterium MTP1	Leptolyngbya sp. NIES-2104	Leptolyngbya sp. NIES-3755
TS1970	1628418	1627411	-	Inositol transport system permease protein	Oscillatoria nigro-viridis PCC 7112	Calothrix sp. 336/3	Lyngbya aestuarii BL J	Coleofasciculus chthonoplastes PCC 7420	Oscillatoriales cyanobacterium JSC-12	HGT
TS1971	1628449	1628805	+	hypothetical protein	Oscillatoriales cyanobacterium JSC-12	Fischerella sp. PCC 9339	Fischerella sp. PCC 9431	Fischerella muscicola	Fischerella sp. PCC 9605	HGT
TS1973	1630640	1630993	+	hypothetical protein	Coleofasciculus chthonoplastes PCC 7420	Tolypothrix campylonemoides VB511288	Oscillatoria] sp. PCC 6506	Nostoc sp. PCC 7524	Anabaena variabilis ATCC 29413	HGT
TS1974	1631296	1631180	-	hypothetical protein	Microcoleus sp. PCC 7113	Coleofasciculus chthonoplastes	Coleofasciculus chthonoplastes PCC 7420	Nostoc sp. PCC 7120	Moorea producens 3L	HGT
TS1975	1631682	1631311	-	hypothetical protein	Leptolyngbya sp. NIES-2104	Leptolyngbya boryana dg5	Leptolyngbya sp. NIES-3755	Crinalium epipsammum PCC 9333	Oscillatoriales cyanobacterium JSC-12
TS1977	1632526	1632068	-	Gas vesicle protein GvpK	Calothrix sp. PCC 7507	Anabaena variabilis ATCC 29413	Crinalium epipsammum PCC 9333	Fischerella muscicola	Fischerella sp. JSC-11	HGT
TS1978	1632648	1632761	+	hypothetical protein	Microcoleus sp. PCC 7113	Crinalium epipsammum PCC 9333	Coleofasciculus chthonoplastes	Leptolyngbya sp. NIES-3755	Leptolyngbya boryana dg5
TS1979	1632842	1633744	+	Transglutaminase domain protein	Oscillatoriales cyanobacterium JSC-12	Microcoleus sp. PCC 7113	Microcoleus sp. PCC 7113	Neosynechococcus sphagnicola	Neosynechococcus sphagnicola sy1
TS1980	1634217	1633840	-	FIG00872464: hypothetical protein	Oscillatoriales cyanobacterium JSC-12	Geitlerinema sp. PCC 7407	Neosynechococcus sphagnicola sy1	Gloeocapsa sp. PCC 7428	Leptolyngbya sp. NIES-2104
TS1981	1634315	1634656	+	Acylphosphate phosphohydrolase (EC 3.6.1.7)	Leptolyngbya boryana dg5	Leptolyngbya boryana	Oscillatoriales cyanobacterium JSC-12	Microchaete sp. PCC 7126	Geitlerinema sp. PCC 7407
TS1983	1635301	1635420	+	hypothetical protein	Oscillatoria] sp. PCC 6506	Stanieria sp. NIES-3757	Rivularia sp. PCC 7116	Oscillatoria sp. PCC 10802	Oscillatoria nigro-viridis PCC 7112	HGT
TS1984	1635847	1635452	-	hypothetical protein	Oscillatoria sp. PCC 10802	Calothrix sp. PCC 7507	Microchaete sp. PCC 7126	Tolypothrix campylonemoides VB511288	Scytonema tolypothrichoides VB-61278	HGT
TS1985	1636187	1636011	-	Uncharacterized protein Npun_F5708.5	Microcoleus sp. PCC 7113	Oscillatoriales cyanobacterium MTP1	Oscillatoria] sp. PCC 6506	Oscillatoria sp. PCC 10802	Oscillatoria acuminata PCC 6304	HGT
TS1986	1636944	1636801	-	hypothetical protein	Oscillatoriales cyanobacterium JSC-12	Nostoc sp. PCC 7524	Nostoc punctiforme PCC 73102	Chlorogloeopsis fritschii	Gloeocapsa sp. PCC 7428	HGT
TS1987	1636965	1638632	+	Na(+)-dependent bicarbonate transporter BicA	Kamptonema	Leptolyngbya sp. JSC-1	Myxosarcina sp. GI1	Cylindrospermopsis sp. CR12	Leptolyngbya sp. PCC 7375
TS1988	1638801	1640210	+	Na+/H+ antiporter Nhas3 @ Thylakoid	Leptolyngbya sp. JSC-1	Kamptonema	Fischerella muscicola	Microcoleus sp. PCC 7113	Fischerella sp. JSC-11
TS1989	1640322	1641749	+	Multisubunit-sodium/proton-antiporter-like complex, protein D	Chroococcidiopsis thermalis PCC 7203	Scytonema millei VB511283	Oscillatoriales cyanobacterium JSC-12	Leptolyngbya sp. NIES-2104	Leptolyngbya boryana dg5
TS1990	1641811	1642146	+	Multisubunit-sodium/proton-antiporter-like complex, protein C	Fischerella muscicola	Mastigocladopsis repens	Crinalium epipsammum PCC 9333	Tolypothrix campylonemoides VB511288	Fischerella sp. JSC-11	HGT
TS1992	1643594	1644034	+	Multisubunit-sodium/proton-antiporter-like complex, protein E	Neosynechococcus sphagnicola sy1	Anabaena cylindrica PCC 7122	Chrysosporum ovalisporum	Cylindrospermopsis sp. CR12	Cylindrospermopsis raciborskii CS-505
TS1994	1645077	1644772	-	Mobile element protein	Nostoc sp. NIES-3756	Microcoleus vaginatus FGP-2	Oscillatoria nigro-viridis PCC 7112	Crinalium epipsammum PCC 9333	Richelia intracellularis	HGT
TS1996	1646750	1645425	-	Gamma-glutamyl phosphate reductase (EC 1.2.1.41)	Oscillatoria sp. PCC 10802	Oscillatoriales cyanobacterium JSC-12	Microcoleus sp. PCC 7113	Leptolyngbya boryana dg5	Leptolyngbya sp. O-77
TS2002	1654092	1653157	-	hypothetical protein	Nodosilinea nodulosa	Oscillatoriophycideae	Lyngbya confervoides BDU141951	Oscillatoriales cyanobacterium MTP1	Tolypothrix sp. PCC 7601	HGT
TS2003	1654301	1654089	-	hypothetical protein	Oscillatoriales cyanobacterium JSC-12	Cyanothece sp. PCC 7425	Oscillatoria] sp. PCC 6506	Kamptonema	Calothrix sp. PCC 6303	HGT
TS2007	1656014	1656151	+	hypothetical protein	Tolypothrix campylonemoides VB511288	Scytonema millei VB511283	Tolypothrix bouteillei VB521301	Fischerella sp. PCC 9339	Oscillatoria sp. PCC 10802	HGT
TS2008	1656189	1656638	+	Transposase	Oscillatoriales cyanobacterium JSC-12	Cyanothece sp. PCC 7425	Oscillatoria] sp. PCC 6506	Scytonema hofmanni] UTEX B 1581	Coleofasciculus chthonoplastes PCC 7420	HGT
TS2011	1657251	1657529	+	Transposase	Leptolyngbya sp. NIES-2104	Leptolyngbya sp. NIES-3755	Calothrix sp. PCC 7103	Synechocystis sp. PCC 6803	Nostoc punctiforme PCC 73102
TS2012	1657872	1657627	-	hypothetical protein	Crinalium epipsammum PCC 9333	Crinalium epipsammum	Crinalium epipsammum PCC 9333	Cyanothece sp. PCC 7425	Cyanothece sp. PCC 7425	HGT
TS2013	1658138	1658887	+	Mobile element protein	Microcystis aeruginosa TAIHU98	Microcystis aeruginosa TAIHU98	Microcystis aeruginosa PCC 7806	Microcystis aeruginosa	Microcystis aeruginosa NIES-843	HGT
TS2014	1659828	1659124	-	Nickel-binding accessory protein UreJ-HupE	Achromatium sp. WMS3	Microcystis aeruginosa NIES-843	Candidatus Achromatium palustre	Microcystis aeruginosa TAIHU98	Microcystis panniformis	HGT
TS2017	1663362	1662352	-	Multicopper oxidase	Tolypothrix bouteillei VB521301	Oscillatoriales cyanobacterium MTP1	Oscillatoria] sp. PCC 6506	Oscillatoriales cyanobacterium JSC-12	Fischerella sp. PCC 9605	HGT
TS2018	1663431	1663667	+	hypothetical protein	Oscillatoriales cyanobacterium JSC-12	Hassallia byssoidea VB512170	Scytonema hofmanni] UTEX B 1581	Nostoc punctiforme PCC 73102	Hapalosiphon sp. MRB220	HGT
TS2020	1663845	1665521	+	Putative porin	Leptolyngbya sp. JSC-1	Leptolyngbya sp. O-77	Fischerella thermalis	Fischerella sp. JSC-11	Pseudanabaena sp. PCC 6802
TS2021	1666184	1665693	-	hypothetical protein	Fischerella sp. NIES-3754	Fischerella muscicola	Leptolyngbya sp. JSC-1	Fischerella sp. PCC 9431	Fischerella muscicola
TS2022	1666227	1666373	+	hypothetical protein	Oscillatoriales cyanobacterium JSC-12	Geitlerinema sp. PCC 7407	Moorea producens 3L	Hassallia byssoidea VB512170	Scytonema hofmanni] UTEX B 1581	HGT
TS2023	1666425	1667828	+	3-phosphoshikimate 1-carboxyvinyltransferase (EC 2.5.1.19)	Oscillatoria sp. PCC 10802	Oscillatoria] sp. PCC 6506	Crinalium epipsammum PCC 9333	Leptolyngbya sp. NIES-2104	Microcoleus sp. PCC 7113
TS2024	1669042	1667978	-	hypothetical protein	Leptolyngbya sp. JSC-1	Oscillatoriales cyanobacterium MTP1	Leptolyngbya boryana dg5	Leptolyngbya boryana	Neosynechococcus sphagnicola
TS2025	1669288	1669422	+	hypothetical protein	Oscillatoriales cyanobacterium JSC-12	Oscillatoriales cyanobacterium JSC-12	Geitlerinema sp. PCC 7407	Leptolyngbya sp. JSC-1	Oscillatoriales cyanobacterium MTP1
TS2026	1669573	1669773	+	hypothetical protein	Oscillatoriales cyanobacterium JSC-12	Lyngbya sp. PCC 8106	Coleofasciculus chthonoplastes PCC 7420	Leptolyngbya sp. NIES-3755	Leptolyngbya sp. NIES-2104
TS2027	1669785	1670090	+	Mobile element protein	Oscillatoriales cyanobacterium JSC-12	Leptolyngbya sp. NIES-2104	Leptolyngbya sp. NIES-3755	Oscillatoriales cyanobacterium MTP1	Leptolyngbya boryana dg5
TS2029	1671189	1670644	-	hypothetical protein	Oscillatoriales cyanobacterium JSC-12	Kamptonema	Oscillatoria] sp. PCC 6506	Oscillatoria nigro-viridis PCC 7112	Microcoleus vaginatus FGP-2	HGT
TS2031	1672364	1672546	+	hypothetical protein	Oscillatoriales cyanobacterium JSC-12	Oscillatoria sp. PCC 10802	Leptolyngbya sp. JSC-1	Tolypothrix campylonemoides VB511288	Nostoc sp. NIES-3756
TS2032	1672858	1672977	+	hypothetical protein	Oscillatoriales cyanobacterium JSC-12	Pseudanabaena sp. PCC 7367	Microcoleus sp. PCC 7113	Mastigocladopsis repens	Anabaena variabilis ATCC 29413	HGT
TS2033	1673523	1673149	-	hypothetical protein	Oscillatoriales cyanobacterium JSC-12	Neosynechococcus sphagnicola sy1	Leptolyngbya sp. JSC-1	Geitlerinema sp. PCC 7407	Oscillatoriales cyanobacterium MTP1
TS2038	1676475	1675666	-	Glucose 1-dehydrogenase (EC 1.1.1.47)	Tolypothrix sp. PCC 7601	Oscillatoriales cyanobacterium JSC-12	Crinalium epipsammum PCC 9333	Geitlerinema sp. PCC 7407	Nostoc sp. PCC 7120	HGT
TS2039	1676523	1676708	+	hypothetical protein	Lyngbya sp. PCC 8106	Aliterella atlantica CENA595	Lyngbya aestuarii BL J	Oscillatoria sp. PCC 10802	Oscillatoriales cyanobacterium MTP1	HGT
TS2040	1676921	1678720	+	Porin; major outer membrane protein	Scytonema millei VB511283	Arthrospira platensis YZ	Chroococcidiopsis thermalis PCC 7203	Arthrospira sp. PCC 8005	Arthrospira platensis str. Paraca	HGT
TS2046	1683394	1683573	+	hypothetical protein	Leptolyngbya sp. JSC-1	Leptolyngbya sp. O-77	Gloeocapsa sp. PCC 7428	Kamptonema	Gloeocapsa sp. PCC 7428
TS2048	1683929	1684708	+	Ribonucleases G and E	Chlorogloeopsis fritschii	Tolypothrix bouteillei	Hassallia byssoidea	Rivularia sp. PCC 7116	Anabaena cylindrica PCC 7122	HGT
TS2049	1685116	1685319	+	hypothetical protein	Leptolyngbya boryana dg5	Leptolyngbya boryana dg5	Pleurocapsa sp. PCC 7319	Anabaena sp. wa102	Anabaena cylindrica
TS2051	1687580	1686120	-	16S rRNA (cytosine(967)-C(5))-methyltransferase (EC 2.1.1.176)	Oscillatoria sp. PCC 10802	Tolypothrix sp. PCC 7601	Hapalosiphon sp. MRB220	Fischerella sp. PCC 9431	Microchaete sp. PCC 7126	HGT
TS2053	1689368	1688571	-	Nucleoside triphosphate pyrophosphohydrolase MazG (EC 3.6.1.8)	Candidatus Entotheonella sp. TSY1	Oscillatoriales cyanobacterium JSC-12	Nitrosococcus watsonii C-113	Nitrosococcus oceani	Leptolyngbya sp. NIES-3755
TS2054	1689862	1689743	-	hypothetical protein	Mastigocladopsis repens	Nodularia spumigena CCY9414	Nostoc punctiforme PCC 73102	Fischerella sp. PCC 9431	Nostoc sp. PCC 7120	HGT
TS2057	1691112	1690462	-	tRNA-specific 2-thiouridylase MnmA (EC 2.8.1.13)	Oscillatoriales cyanobacterium JSC-12	Leptolyngbya sp. NIES-2104	Leptolyngbya boryana	Oscillatoria acuminata PCC 6304	Leptolyngbya sp. NIES-2104
TS2058	1691403	1692077	+	Chaperone protein DnaK	Oscillatoriales cyanobacterium JSC-12	Geitlerinema sp. PCC 7407	Planktothrix	Planktothrix prolifica	Microcoleus vaginatus FGP-2	HGT
TS2059	1692094	1693839	+	Chaperone protein DnaK	Oscillatoriales cyanobacterium JSC-12	Arthrospira sp. PCC 8005	Arthrospira platensis YZ	Oscillatoriales cyanobacterium MTP1	Lyngbya confervoides BDU141951	HGT
TS2060	1693926	1694423	+	Chaperone protein DnaJ	Oscillatoriales cyanobacterium JSC-12	Arthrospira sp. PCC 8005	Arthrospira platensis YZ	Oscillatoriales cyanobacterium MTP1	Leptolyngbya sp. O-77
TS2061	1694426	1694911	+	DnaJ-class molecular chaperone CbpA	Oscillatoriales cyanobacterium JSC-12	Arthrospira platensis str. Paraca	Oscillatoriales cyanobacterium MTP1	Arthrospira platensis YZ	Arthrospira sp. PCC 8005	HGT
TS2063	1695892	1696521	+	Prephenate dehydratase (EC 4.2.1.51)	Oscillatoriales cyanobacterium JSC-12	Leptolyngbya sp. JSC-1	Oscillatoriales cyanobacterium MTP1	Neosynechococcus sphagnicola sy1	Leptolyngbya boryana dg5
TS2066	1697559	1698659	+	Membrane-associated zinc metalloprotease	Nostoc sp. PCC 7120	Anabaena variabilis ATCC 29413	Oscillatoria] sp. PCC 6506	Nostoc sp. PCC 7524	Nostoc sp. PCC 7107	HGT
TS2067	1698786	1699502	+	Endonuclease III (EC 4.2.99.18)	Oscillatoriales cyanobacterium JSC-12	Oscillatoria] sp. PCC 6506	Microcoleus vaginatus FGP-2	Oscillatoria nigro-viridis PCC 7112	Microcoleus sp. PCC 7113	HGT
TS2068	1699837	1700202	+	SSU ribosomal protein S14p (S29e) @ SSU ribosomal protein S14p (S29e), zinc-independent	Leptolyngbya boryana dg5	Oscillatoriales cyanobacterium MTP1	Leptolyngbya sp. NIES-3755	Leptolyngbya sp. NIES-2104	Leptolyngbya sp. O-77
TS2069	1700913	1700515	-	hypothetical protein	Cylindrospermum stagnale PCC 7417	Fischerella sp. PCC 9431	Crinalium epipsammum PCC 9333	Mastigocladus laminosus UU774	Fischerella sp. PCC 9339	HGT
TS2070	1701361	1701032	-	hypothetical protein	Oscillatoria] sp. PCC 6506	Planktothrix agardhii NIVA-CYA 126/8	Planktothrix agardhii	Planktothrix	Arthrospira sp. PCC 8005	HGT
TS2073	1703440	1704411	+	Ribosomal protein L11 methyltransferase	Oscillatoria sp. PCC 10802	Planktothricoides sp. SR001	Oscillatoriales cyanobacterium JSC-12	Leptolyngbya sp. O-77	Gloeocapsa sp. PCC 7428	HGT
TS2074	1704628	1704401	-	hypothetical protein	Oscillatoriales cyanobacterium JSC-12	Oscillatoriales cyanobacterium JSC-12	Leptolyngbya sp. NIES-3755	Leptolyngbya boryana dg5	Leptolyngbya sp. NIES-2104
TS2075	1705206	1704628	-	hypothetical protein	Hyphomicrobium zavarzinii	Nevskia ramosa	Chitinimonas koreensis	Aminobacter aminovorans	Sphingomonas sp. ERG5	HGT
TS2078	1705984	1706676	+	Mg-protoporphyrin O-methyltransferase (EC 2.1.1.11)	Fischerella thermalis	Fischerella sp. NIES-3754	Fischerella sp. NIES-3754	Raphidiopsis brookii D9	Scytonema hofmanni] UTEX B 1581	HGT
TS2079	1707130	1706846	-	Chaperone protein HtpG	Oscillatoriales cyanobacterium JSC-12	Leptolyngbya sp. NIES-2104	Leptolyngbya boryana dg5	Leptolyngbya sp. Heron Island J	Leptolyngbya sp. KIOST-1
TS2080	1708926	1707127	-	Chaperone protein HtpG	Oscillatoriales cyanobacterium JSC-12	Tolypothrix campylonemoides VB511288	Fischerella sp. PCC 9605	Chlorogloeopsis fritschii	Fischerella sp. NIES-3754	HGT
TS2081	1709256	1709014	-	hypothetical protein	Leptolyngbya sp. NIES-2104	Leptolyngbya sp. NIES-2104	Flavobacterium sasangense	Flavobacterium sp. WG21	Rufibacter tibetensis
TS2082	1709382	1709588	+	hypothetical protein	Oscillatoriales cyanobacterium JSC-12	Microcoleus sp. PCC 7113	Nostoc punctiforme PCC 73102	Hassallia byssoidea VB512170	Cylindrospermum stagnale PCC 7417	HGT
TS2083	1710401	1709607	-	hypothetical protein	Crinalium epipsammum PCC 9333	Geminocystis sp. NIES-3709	Oscillatoriales cyanobacterium JSC-12	Oscillatoria] sp. PCC 6506	Leptolyngbya sp. JSC-1
TS2084	1712274	1711273	-	Phenylalanyl-tRNA synthetase alpha chain (EC 6.1.1.20)	Gloeocapsa sp. PCC 7428	Nostoc sp. NIES-3756	Calothrix sp. PCC 7507	Cylindrospermum stagnale PCC 7417	Nostoc sp. PCC 7107	HGT
TS2089	1714898	1715011	+	hypothetical protein	Oscillatoriales cyanobacterium JSC-12	Oscillatoriales cyanobacterium MTP1	Geitlerinema sp. PCC 7407	Leptolyngbya sp. NIES-3755	Leptolyngbya sp. NIES-2104
TS2091	1715520	1716089	+	hypothetical protein	Crinalium epipsammum PCC 9333	Oscillatoriales cyanobacterium JSC-12	Oscillatoriales cyanobacterium MTP1	Leptolyngbya sp. JSC-1	Limnoraphis robusta CS-951
TS2095	1717848	1718654	+	N-acylneuraminate cytidylyltransferase (EC 2.7.7.43)	Oscillatoriales cyanobacterium JSC-12	Oscillatoriales cyanobacterium JSC-12	Leptolyngbya sp. JSC-1	Leptolyngbya boryana dg5	Leptolyngbya sp. NIES-2104
TS2096	1718785	1719651	+	hypothetical protein	Oscillatoriales cyanobacterium MTP1	Microchaete sp. PCC 7126	Mastigocladopsis repens	Calothrix sp. PCC 7507	Calothrix sp. PCC 7103	HGT
TS2099	1721662	1721784	+	hypothetical protein	Oscillatoriales cyanobacterium JSC-12	Moorea producens 3L	Coleofasciculus chthonoplastes	Coleofasciculus chthonoplastes PCC 7420	Leptolyngbya boryana dg5
TS2102	1724133	1725032	+	Cobalt-zinc-cadmium resistance protein	Leptolyngbya boryana dg5	Gloeobacter violaceus PCC 7421	Gloeobacter violaceus PCC 7421	Wolbachia	Hassallia byssoidea
TS2103	1725273	1725121	-	hypothetical protein	Oscillatoriales cyanobacterium JSC-12	Planktothrix rubescens	Mastigocladus laminosus UU774	Planktothrix agardhii	Arthrospira platensis YZ	HGT
TS2104	1725335	1725730	+	hypothetical protein	Aliterella atlantica CENA595	Oscillatoriales cyanobacterium JSC-12	Oscillatoriales cyanobacterium JSC-12	Gloeocapsa sp. PCC 7428	Synechocystis sp. PCC 7509	HGT
TS2105	1725727	1725870	+	hypothetical protein	Geitlerinema sp. PCC 7407	Leptolyngbya sp. NIES-3755	Leptolyngbya sp. NIES-2104	Leptolyngbya boryana dg5	Gloeocapsa sp. PCC 7428
TS2109	1728929	1728189	-	Photosystem II protein D2 (PsbD)	Oscillatoriales cyanobacterium JSC-12	Leptolyngbya sp. JSC-1	Microcoleus sp. PCC 7113	Oscillatoria] sp. PCC 6506	Tolypothrix campylonemoides VB511288
TS2112	1731342	1731827	+	3-oxoacyl-[acyl-carrier-protein] synthase, KASII (EC 2.3.1.179)	Gloeocapsa sp. PCC 7428	Nostoc punctiforme PCC 73102	Oscillatoria] sp. PCC 6506	Scytonema hofmanni] UTEX B 1581	Leptolyngbya boryana
TS2113	1731988	1732497	+	3-oxoacyl-[acyl-carrier-protein] synthase, KASII (EC 2.3.1.179)	Chlorogloeopsis fritschii	Chroococcidiopsis thermalis PCC 7203	Tolypothrix sp. PCC 7601	Nodularia spumigena CCY9414	Nodularia spumigena CENA596	HGT
TS2115	1734247	1733612	-	Apolipoprotein N-acyltransferase	Oscillatoriales cyanobacterium JSC-12	Planktothrix agardhii	Oscillatoriales cyanobacterium MTP1	Planktothrix	Planktothrix mougeotii	HGT
TS2118	1737735	1737610	-	hypothetical protein	Oscillatoriales cyanobacterium JSC-12	Tolypothrix sp. PCC 7601	Tolypothrix sp. PCC 7601	Oscillatoria sp. PCC 10802	Tolypothrix bouteillei VB521301	HGT
TS2119	1738753	1737989	-	Probable iron export permease protein FetB	Neosynechococcus sphagnicola sy1	Oscillatoria acuminata	Oscillatoria acuminata PCC 6304	Leptolyngbya sp. JSC-1	Planktothricoides sp. SR001
TS2120	1739612	1738959	-	hypothetical protein	Oscillatoriales cyanobacterium JSC-12	Leptolyngbya sp. KIOST-1	Neosynechococcus sphagnicola sy1	Lyngbya aestuarii BL J	Lyngbya sp. PCC 8106
TS2122	1740060	1740179	+	hypothetical protein	Oscillatoriales cyanobacterium JSC-12	Aliterella atlantica CENA595	Fischerella sp. PCC 9605	Fischerella muscicola	Fischerella sp. NIES-3754	HGT
TS2123	1740330	1741478	+	Aminotransferase, DegT/DnrJ/EryC1/StrS family	Oscillatoriales cyanobacterium JSC-12	Gloeocapsa sp. PCC 7428	Planktothricoides sp. SR001	Neosynechococcus sphagnicola sy1	Leptolyngbya boryana dg5
TS2124	1741782	1743746	+	hypothetical protein	Leptolyngbya boryana dg5	Oscillatoriales cyanobacterium JSC-12	Leptolyngbya sp. NIES-2104	Leptolyngbya sp. NIES-3755	Synechocystis sp. PCC 7509
TS2125	1743722	1744282	+	hypothetical protein	Leptolyngbya boryana dg5	Oscillatoriales cyanobacterium JSC-12	Oscillatoriales cyanobacterium JSC-12	Gloeocapsa sp. PCC 7428	Synechocystis sp. PCC 7509
TS2127	1744851	1745576	+	Domain of unknown function (DUF820)	Leptolyngbya boryana	Leptolyngbya boryana dg5	Nostoc punctiforme PCC 73102	Nostoc punctiforme	Neosynechococcus sphagnicola sy1
TS2129	1746554	1746279	-	Oxidoreductase, short-chain dehydrogenase/reductase family	Scytonema millei VB511283	Chroococcidiopsis thermalis PCC 7203	Chlorogloeopsis fritschii	Leptolyngbya sp. NIES-2104	Leptolyngbya sp. NIES-3755
TS2132	1747762	1747349	-	hypothetical protein	Oscillatoria sp. PCC 10802	Rivularia sp. PCC 7116	Scytonema hofmanni PCC 7110	Tolypothrix bouteillei VB521301	Scytonema tolypothrichoides VB-61278	HGT
TS2133	1748064	1747759	-	hypothetical protein	Oscillatoriales cyanobacterium JSC-12	Leptolyngbya sp. JSC-1	Crinalium epipsammum PCC 9333	Leptolyngbya sp. O-77	Oscillatoria sp. PCC 10802
TS2136	1750634	1751788	+	hypothetical protein	Geitlerinema sp. PCC 7407	Geitlerinema sp. PCC 7407	cyanobacterium PCC 7702	Calothrix sp. PCC 7507	Hassallia byssoidea VB512170	HGT
TS2137	1751875	1753425	+	beta-galactosidase (EC 3.2.1.23)	Microcoleus sp. PCC 7113	Oscillatoria sp. PCC 10802	Microcoleus sp. PCC 7113	Planktothricoides sp. SR001	Planktothricoides sp. SR001	HGT
TS2138	1753578	1754000	+	Peptide-methionine (R)-S-oxide reductase MsrB (EC 1.8.4.12)	Leptolyngbya boryana dg5	Microcoleus sp. PCC 7113	Geitlerinema sp. PCC 7407	Dolichospermum circinale	Dolichospermum circinale
TS2139	1755752	1754142	-	ATP-dependent DNA ligase (EC 6.5.1.1) LigC	Oscillatoriales cyanobacterium JSC-12	Geitlerinema sp. PCC 7407	Oscillatoriales cyanobacterium MTP1	Aliterella atlantica CENA595	Synechocystis sp. PCC 7509	HGT
TS2140	1757195	1755774	-	Potassium voltage-gated channel subfamily KQT; possible potassium channel, VIC family	Oscillatoriales cyanobacterium JSC-12	Tolypothrix bouteillei VB521301	Oscillatoriales cyanobacterium JSC-12	Scytonema hofmanni PCC 7110	Cylindrospermum stagnale PCC 7417	HGT
TS2141	1758149	1757241	-	Possible alpha/beta hydrolase superfamily, sll0553 homolog	Oscillatoriales cyanobacterium JSC-12	Leptolyngbya sp. NIES-3755	Oscillatoria] sp. PCC 6506	Neosynechococcus sphagnicola sy1	Chrysosporum ovalisporum
TS2142	1758254	1758433	+	hypothetical protein	Leptolyngbya sp. O-77	Geitlerinema sp. PCC 7407	Leptolyngbya sp. JSC-1	Oscillatoria acuminata PCC 6304	Oscillatoriales cyanobacterium MTP1
TS2144	1759245	1760390	+	Mobile element protein	Oscillatoriales cyanobacterium MTP1	Oscillatoriales cyanobacterium JSC-12	Leptolyngbya boryana dg5	Leptolyngbya boryana	Leptolyngbya sp. NIES-2104
TS2146	1760975	1760652	-	hypothetical protein	Leptolyngbya sp. JSC-1	Oscillatoriales cyanobacterium JSC-12	Oscillatoriales cyanobacterium JSC-12	'Nostoc azollae' 0708	Aliterella atlantica CENA595
TS2148	1761729	1761472	-	hypothetical protein	Oscillatoriales cyanobacterium JSC-12	Leptolyngbya sp. NIES-3755	Leptolyngbya sp. NIES-2104	Microcoleus sp. PCC 7113	Chlorogloeopsis fritschii
TS2149	1762469	1761900	-	Mobile element protein	Chamaesiphon minutus	Chamaesiphon minutus PCC 6605	Leptolyngbya sp. NIES-2104	Candidatus Contendobacter odensis Run_B_J11	Leptolyngbya sp. NIES-3755
TS2150	1762855	1762496	-	hypothetical protein	Synechocystis sp. PCC 7509	Leptolyngbya sp. NIES-2104	Chamaesiphon minutus PCC 6605	Microcystis aeruginosa	Rubidibacter lacunae
TS2153	1765121	1764489	-	exopolysaccharide synthesis protein ExoD-related protein	Leptolyngbya sp. NIES-2104	Leptolyngbya sp. NIES-3755	Chroococcidiopsis thermalis PCC 7203	Scytonema millei VB511283	Oscillatoriales cyanobacterium JSC-12
TS2157	1768056	1767436	-	2-Oxobutyrate oxidase, putative	Microcoleus vaginatus FGP-2	Oscillatoria nigro-viridis PCC 7112	Gloeocapsa sp. PCC 7428	Oscillatoria] sp. PCC 6506	Chlorogloeopsis fritschii	HGT
TS2160	1769171	1769302	+	hypothetical protein	Leptolyngbya sp. JSC-1	Coleofasciculus chthonoplastes PCC 7420	Oscillatoriales cyanobacterium JSC-12	Microcoleus sp. PCC 7113	Leptolyngbya sp. JSC-1
TS2161	1769337	1770443	+	[NiFe] hydrogenase metallocenter assembly protein HypD	Leptolyngbya sp. NIES-2104	Leptolyngbya boryana dg5	Leptolyngbya sp. NIES-2104	Coleofasciculus chthonoplastes	Leptolyngbya sp. NIES-3755
TS2162	1770457	1770666	+	hypothetical protein	Oscillatoriales cyanobacterium JSC-12	Microcoleus sp. PCC 7113	Pleurocapsa sp. PCC 7327	Moorea producens 3L	Aliterella atlantica CENA595	HGT
TS2163	1770673	1770990	+	[NiFe] hydrogenase metallocenter assembly protein HypE	Leptolyngbya sp. JSC-1	Leptolyngbya sp. O-77	Nodosilinea nodulosa	Leptolyngbya sp. JSC-1	Synechococcus sp. PCC 7335
TS2165	1771441	1771794	+	[NiFe] hydrogenase metallocenter assembly protein HypE	Leptolyngbya sp. NIES-2104	Leptolyngbya sp. NIES-3755	Leptolyngbya boryana dg5	Fischerella muscicola	Fischerella sp. NIES-3754
TS2166	1772079	1772933	+	Acyltransferase family protein	Microcoleus sp. PCC 7113	Oscillatoria sp. PCC 10802	Nostoc punctiforme PCC 73102	Chamaesiphon minutus	Chamaesiphon minutus PCC 6605	HGT
TS2168	1773212	1774642	+	hypothetical protein	Oscillatoriales cyanobacterium JSC-12	Oscillatoria sp. PCC 10802	Microcoleus sp. PCC 7113	Cyanothece sp. PCC 7425	Planktothricoides sp. SR001	HGT
TS2169	1774687	1775100	+	hypothetical protein	Oscillatoriales cyanobacterium JSC-12	Tolypothrix bouteillei VB521301	Microchaete sp. PCC 7126	Oscillatoriales cyanobacterium MTP1	Calothrix sp. PCC 7507	HGT
TS2170	1775215	1775457	+	NifU-like domain protein	Oscillatoriales cyanobacterium JSC-12	Aliterella atlantica CENA595	Crinalium epipsammum PCC 9333	Leptolyngbya sp. NIES-3755	Oscillatoriales cyanobacterium MTP1
TS2172	1776599	1777777	+	Amylopullulanase	Crinalium epipsammum PCC 9333	Lyngbya sp. PCC 8106	Lyngbya aestuarii BL J	Limnoraphis robusta CS-951	Microcoleus sp. PCC 7113	HGT
TS2173	1777998	1777825	-	hypothetical protein	Oscillatoriales cyanobacterium JSC-12	Nostoc sp. PCC 7524	Anabaena variabilis ATCC 29413	Tolypothrix sp. PCC 7601	Nostoc sp. PCC 7120	HGT
TS2175	1779292	1778723	-	Zn-ribbon-containing, possibly RNA-binding protein and truncated derivatives	Oscillatoriales cyanobacterium MTP1	Pleurocapsa sp. PCC 7327	Nodosilinea nodulosa	Acaryochloris marina MBIC11017	Geitlerinema sp. PCC 7105	HGT
TS2176	1779300	1779518	+	hypothetical protein	Pleurocapsa sp. PCC 7327	Acaryochloris sp. CCMEE 5410	Acaryochloris sp. CCMEE 5410	Acaryochloris marina	Geitlerinema sp. PCC 7105	HGT
TS2178	1781140	1781892	+	Suppressor of sigma54-dependent transcription, PspA-like	Nodosilinea nodulosa	Cyanothece sp. PCC 7425	Cyanothece sp. PCC 7425	Salinibacter ruber M8	Acidithiobacillus ferrooxidans ATCC 53993	HGT
TS2179	1782289	1782176	-	Cytochrome b6-f complex subunit V (PetG)	Neosynechococcus sphagnicola sy1	Nodosilinea nodulosa	Nodosilinea nodulosa	Cyanothece sp. PCC 7425	Acaryochloris sp. CCMEE 5410
TS2180	1782858	1782457	-	Ankyrin	Candidatus Entotheonella sp. TSY1	Oscillatoriales cyanobacterium JSC-12	Nitrosococcus watsonii C-113	Nitrosococcus oceani	Leptolyngbya sp. NIES-3755
TS2182	1783576	1784238	+	N-carbamoyl-L-amino acid hydrolase (EC 3.5.1.87)	Microcoleus vaginatus FGP-2	Microcoleus vaginatus	Oscillatoria nigro-viridis PCC 7112	Oscillatoriales cyanobacterium JSC-12	Kamptonema	HGT
TS2185	1787146	1786961	-	hypothetical protein	Oscillatoriales cyanobacterium JSC-12	Leptolyngbya boryana dg5	Fischerella sp. PCC 9339	Fischerella muscicola	Fischerella sp. PCC 9605
TS2186	1787238	1787588	+	hypothetical protein	Oscillatoriales cyanobacterium JSC-12	Anabaena sp. PCC 7108	Anabaena sp. 90	Leptolyngbya boryana dg5	Anabaena sp. wa102
TS2187	1787941	1787762	-	SSU ribosomal protein S21p	Oscillatoriales cyanobacterium JSC-12	Mastigocladus laminosus UU774	Fischerella sp. PCC 9605	Anabaena sp. PCC 7108	Fischerella muscicola	HGT
TS2188	1789568	1788279	-	hypothetical protein	Scytonema millei VB511283	Nostoc piscinale CENA21	Nostoc sp. NIES-3756	Nostoc sp. PCC 7120	Coleofasciculus chthonoplastes PCC 7420	HGT
TS2190	1792376	1791012	-	Guanosine-3',5'-bis(diphosphate) 3'-pyrophosphohydrolase (EC 3.1.7.2) / GTP pyrophosphokinase (EC 2.7.6.5), (p)ppGpp synthetase II	Oscillatoriales cyanobacterium JSC-12	Oscillatoriales cyanobacterium JSC-12	Gloeocapsa sp. PCC 7428	Chroococcidiopsis thermalis PCC 7203	Scytonema millei VB511283	HGT
TS2191	1792538	1792678	+	hypothetical protein	Oscillatoriales cyanobacterium JSC-12	Cylindrospermum stagnale	Oscillatoria acuminata	Oscillatoriales cyanobacterium MTP1	Mastigocladopsis repens	HGT
TS2192	1792788	1793159	+	hypothetical protein	Geitlerinema sp. PCC 7407	Microcoleus sp. PCC 7113	Oscillatoria acuminata PCC 6304	Oscillatoria sp. PCC 10802	Planktothricoides sp. SR001	HGT
TS2194	1793296	1793757	+	hypothetical protein	Fischerella muscicola	Anabaena variabilis ATCC 29413	Nostoc sp. PCC 7120	Oscillatoriales cyanobacterium JSC-12	Fischerella sp. PCC 9605	HGT
TS2196	1794193	1794945	+	hypothetical protein	Coleofasciculus chthonoplastes PCC 7420	Planktothrix prolifica	Planktothrix	Planktothrix agardhii	Scytonema millei VB511283	HGT
TS2197	1795563	1798220	+	hypothetical protein	Oscillatoriales cyanobacterium JSC-12	Coleofasciculus chthonoplastes PCC 7420	Planktothrix	Oscillatoria acuminata PCC 6304	Acaryochloris marina MBIC11017	HGT
TS2199	1800440	1799544	-	Manganese ABC transporter, inner membrane permease protein SitD	Oscillatoriales cyanobacterium JSC-12	Leptolyngbya sp. JSC-1	Oscillatoriales cyanobacterium MTP1	Leptolyngbya sp. NIES-2104	Leptolyngbya sp. O-77
TS2201	1801422	1800679	-	Manganese ABC transporter, ATP-binding protein SitB	Oscillatoriales cyanobacterium JSC-12	Oscillatoria sp. PCC 10802	Oscillatoria acuminata	Oscillatoria sp. PCC 10802	Microcoleus vaginatus FGP-2	HGT
TS2203	1801670	1801819	+	hypothetical protein	Fischerella sp. NIES-3754	Fischerella thermalis	Fischerella muscicola	Fischerella sp. JSC-11	Oscillatoriales cyanobacterium JSC-12	HGT
TS2204	1801855	1802652	+	Zinc ABC transporter, substrate-binding protein ZnuA	Tolypothrix campylonemoides VB511288	Fischerella muscicola	Fischerella sp. NIES-3754	Fischerella sp. JSC-11	cyanobacterium PCC 7702	HGT
TS2205	1802736	1803860	+	Protoporphyrin IX Mg-chelatase subunit I (EC 6.6.1.1)	Cyanothece sp. PCC 7425	Cyanothece sp. PCC 7425	Leptolyngbya boryana dg5	Stanieria sp. NIES-3757	Leptolyngbya boryana
TS2207	1805270	1804728	-	Photosystem I subunit IV (PsaE)	Pleurocapsa sp. PCC 7319	Leptolyngbya boryana dg5	Leptolyngbya boryana dg5	Anabaena sp. wa102	Tolypothrix sp. PCC 7601
TS2208	1805603	1806688	+	Gluconokinase (EC 2.7.1.12)	Leptolyngbya sp. JSC-1	Leptolyngbya sp. Heron Island J	Leptolyngbya sp. Heron Island J	Leptolyngbya sp. PCC 7375	Nodosilinea nodulosa
TS2209	1806685	1807167	+	hypothetical protein	Scytonema hofmanni PCC 7110	Synechococcus sp. PCC 7336	Coleofasciculus chthonoplastes	Gloeobacter violaceus PCC 7421	Leptolyngbya sp. PCC 6406
TS2210	1807199	1807342	+	hypothetical protein	Coleofasciculus chthonoplastes PCC 7420	Synechococcus sp. PCC 7336	Scytonema hofmanni PCC 7110	Candidatus Entotheonella sp. TSY2	Candidatus Entotheonella sp. TSY1	HGT
TS2212	1807593	1808402	+	Aldehyde dehydrogenase (EC 1.2.1.3)	Neosynechococcus sphagnicola	Oscillatoriales cyanobacterium JSC-12	Geitlerinema sp. PCC 7407	Leptolyngbya sp. JSC-1	Leptolyngbya sp. O-77
TS2213	1808405	1809292	+	hypothetical protein	Oscillatoriales cyanobacterium JSC-12	Oscillatoriales cyanobacterium JSC-12	Calothrix sp. PCC 7507	Nostoc sp. NIES-3756	Microchaete sp. PCC 7126	HGT
TS2216	1810082	1812688	+	UPF0182 protein AF1421	Scytonema hofmanni PCC 7110	Calothrix sp. PCC 7103	Tolypothrix campylonemoides VB511288	Hassallia byssoidea VB512170	Scytonema tolypothrichoides VB-61278	HGT
TS2217	1812736	1813104	+	UPF0182 protein AF1421	Nostoc punctiforme PCC 73102	Tolypothrix bouteillei	Geitlerinema sp. PCC 7407	Cylindrospermum stagnale PCC 7417	Anabaena cylindrica PCC 7122	HGT
TS2219	1814877	1813930	-	Site-specific DNA-methyltransferase	Nostoc sp. PCC 7524	Nostoc sp. PCC 7120	Nostoc sp. PCC 7120	Anabaena sp. 90	Anabaena sp. wa102	HGT
TS2222	1815681	1815565	-	hypothetical protein	Oscillatoriales cyanobacterium MTP1	Leptolyngbya sp. JSC-1	Mastigocladus laminosus UU774	Fischerella muscicola	Fischerella sp. NIES-3754
TS2223	1817279	1815678	-	Putative inner membrane protein	Microcoleus sp. PCC 7113	Oscillatoriales cyanobacterium JSC-12	Leptolyngbya sp. O-77	Neosynechococcus sphagnicola sy1	Cyanothece sp. PCC 7425
TS2225	1818991	1818377	-	Acyl-coenzyme A synthetases/AMP-(fatty) acid ligases	Oscillatoriales cyanobacterium JSC-12	Oscillatoriales cyanobacterium JSC-12	Leptolyngbya sp. NIES-2104	Leptolyngbya sp. NIES-3755	Leptolyngbya boryana dg5
TS2226	1819719	1818997	-	Acyl-coenzyme A synthetases/AMP-(fatty) acid ligases	Oscillatoriales cyanobacterium MTP1	Oscillatoria acuminata PCC 6304	Synechococcus sp. PCC 6312	Leptolyngbya boryana dg5	Leptolyngbya sp. JSC-1
TS2228	1821138	1821293	+	hypothetical protein	Fischerella sp. NIES-3754	Scytonema tolypothrichoides VB-61278	Fischerella sp. JSC-11	Scytonema hofmanni PCC 7110	Chlorogloeopsis fritschii	HGT
TS2230	1822253	1824166	+	Circadian input kinase A	Oscillatoriales cyanobacterium JSC-12	Scytonema hofmanni] UTEX B 1581	Hassallia byssoidea VB512170	Leptolyngbya sp. JSC-1	Nostoc sp. PCC 7524
TS2234	1827836	1827678	-	hypothetical protein	Oscillatoria sp. PCC 10802	Oscillatoriales cyanobacterium JSC-12	Nostoc piscinale CENA21	Oscillatoria nigro-viridis PCC 7112	Nostoc sp. NIES-3756	HGT
TS2235	1828387	1828905	+	Phycocyanin beta chain	Oscillatoriales cyanobacterium JSC-12	Leptolyngbya sp. NIES-2104	Geitlerinema sp. PCC 7407	Leptolyngbya sp. NIES-3755	Leptolyngbya sp. O-77
TS2236	1829033	1829521	+	Phycocyanin alpha chain	Neosynechococcus sphagnicola sy1	Oscillatoriales cyanobacterium JSC-12	Leptolyngbya sp. O-77	Leptolyngbya sp. JSC-1	Microcoleus sp. PCC 7113
TS2238	1829912	1830454	+	Phycobilisome rod linker polypeptide, phycocyanin-associated	Gloeocapsa sp. PCC 7428	Nodularia spumigena CCY9414	Nodularia spumigena CENA596	Chrysosporum ovalisporum	Nostoc sp. PCC 7524	HGT
TS2239	1830670	1831539	+	Phycobilisome rod linker polypeptide, phycocyanin-associated	Neosynechococcus sphagnicola sy1	Leptolyngbya sp. JSC-1	Cyanothece sp. PCC 7425	Oscillatoria sp. PCC 10802	Moorea producens 3L
TS2240	1831712	1831957	+	hypothetical protein	Oscillatoriales cyanobacterium JSC-12	Neosynechococcus sphagnicola sy1	Leptolyngbya sp. NIES-3755	Leptolyngbya sp. NIES-2104	Leptolyngbya boryana dg5
TS2242	1832689	1832997	+	hypothetical protein	cyanobacterium PCC 7702	Coleofasciculus chthonoplastes PCC 7420	Aliterella atlantica CENA595	Cyanothece sp. ATCC 51142	Scytonema hofmanni PCC 7110	HGT
TS2245	1836008	1835826	-	hypothetical protein	Oscillatoriales cyanobacterium JSC-12	Leptolyngbya sp. NIES-2104	Leptolyngbya boryana	Leptolyngbya sp. NIES-3755	Leptolyngbya boryana dg5
TS2247	1838931	1838818	-	hypothetical protein	Oscillatoriales cyanobacterium JSC-12	Geitlerinema sp. PCC 7407	Geitlerinema sp. PCC 7407	Leptolyngbya sp. NIES-3755	Leptolyngbya sp. NIES-2104
TS2249	1839623	1839501	-	hypothetical protein	Oscillatoriales cyanobacterium JSC-12	Leptolyngbya sp. NIES-2104	Leptolyngbya boryana dg5	Leptolyngbya sp. JSC-1	Leptolyngbya sp. NIES-3755
TS2250	1839695	1840561	+	hypothetical protein	Oscillatoriales cyanobacterium JSC-12	Oscillatoria acuminata PCC 6304	Kamptonema	Oscillatoria nigro-viridis PCC 7112	Microcoleus vaginatus FGP-2	HGT
TS2252	1841103	1842227	+	Chemotaxis motB protein	Oscillatoriales cyanobacterium JSC-12	Leptolyngbya sp. JSC-1	Leptolyngbya sp. NIES-3755	Leptolyngbya sp. NIES-2104	Leptolyngbya boryana dg5
TS2254	1843318	1844946	+	Chemotaxis motB protein	Oscillatoriales cyanobacterium JSC-12	Geitlerinema sp. PCC 7407	Coleofasciculus chthonoplastes PCC 7420	Microcoleus sp. PCC 7113	Neosynechococcus sphagnicola
TS2255	1844977	1846167	+	hypothetical protein	Leptolyngbya sp. JSC-1	Leptolyngbya sp. O-77	Oscillatoriales cyanobacterium JSC-12	Leptolyngbya sp. NIES-3755	Oscillatoria nigro-viridis PCC 7112
TS2256	1846227	1847636	+	hypothetical protein	Leptolyngbya sp. NIES-3755	Oscillatoriales cyanobacterium JSC-12	Leptolyngbya sp. NIES-2104	Leptolyngbya boryana dg5	Tolypothrix campylonemoides VB511288
TS2258	1848696	1849373	+	Two-component transcriptional response regulator, LuxR family	Planktothrix	Planktothrix agardhii	Planktothrix prolifica	Nostoc sp. PCC 7524	Nostoc sp. PCC 7524	HGT
TS2259	1849716	1849522	-	hypothetical protein	Limnoraphis robusta	Lyngbya aestuarii	Lyngbya aestuarii BL J	Leptolyngbya sp. PCC 6406	Oscillatoriophycideae
TS2260	1849916	1850302	+	Circadian period extender Pex	Tolypothrix sp. PCC 7601	Nostoc sp. PCC 7107	Calothrix sp. PCC 7507	Coleofasciculus chthonoplastes PCC 7420	Coleofasciculus chthonoplastes	HGT
TS2261	1850429	1850962	+	hypothetical protein	Tolypothrix campylonemoides VB511288	Cylindrospermum stagnale PCC 7417	Anabaena sp. 90	Dolichospermum circinale	Dolichospermum circinale	HGT
TS2263	1852044	1851721	-	hypothetical protein	Oscillatoriales cyanobacterium JSC-12	Moorea producens 3L	Microcoleus sp. PCC 7113	Scytonema hofmanni] UTEX B 1581	Fischerella sp. JSC-11	HGT
TS2264	1852290	1853333	+	Two-component system sensor histidine kinase	Oscillatoriales cyanobacterium JSC-12	Anabaena cylindrica PCC 7122	Moorea producens	Calothrix sp. PCC 7507	Microchaete sp. PCC 7126	HGT
TS2265	1853309	1853707	+	Osmosensitive K+ channel histidine kinase KdpD (EC 2.7.3.-)	Oscillatoriales cyanobacterium JSC-12	Leptolyngbya boryana dg5	Leptolyngbya sp. NIES-2104	Leptolyngbya sp. NIES-3755	Mastigocladopsis repens
TS2266	1855333	1853987	-	hypothetical protein	Scytonema tolypothrichoides VB-61278	Hassallia byssoidea VB512170	Scytonema millei VB511283	Chroococcidiopsis thermalis PCC 7203	Tolypothrix campylonemoides VB511288	HGT
TS2267	1855542	1855820	+	hypothetical protein	Cylindrospermum stagnale PCC 7417	Chlorogloeopsis fritschii	Oscillatoria] sp. PCC 6506	Oscillatoria nigro-viridis PCC 7112	Anabaena cylindrica PCC 7122	HGT
TS2268	1855989	1855855	-	hypothetical protein	Oscillatoriales cyanobacterium JSC-12	Leptolyngbya sp. O-77	Coleofasciculus chthonoplastes	Oscillatoria sp. PCC 10802	Leptolyngbya sp. JSC-1
TS2269	1856019	1858409	+	ABC transporter G family protein	Gloeocapsa sp. PCC 7428	Microcoleus vaginatus FGP-2	Oscillatoria nigro-viridis PCC 7112	Scytonema tolypothrichoides VB-61278	Oscillatoria] sp. PCC 6506	HGT
TS2270	1858443	1858667	+	hypothetical protein	Oscillatoria sp. PCC 10802	Scytonema hofmanni PCC 7110	Tolypothrix bouteillei VB521301	Fischerella sp. NIES-3754	Microchaete sp. PCC 7126	HGT
TS2271	1858693	1859442	+	hypothetical protein	Oscillatoriales cyanobacterium JSC-12	Gloeocapsa sp. PCC 7428	Microcoleus vaginatus	Microcoleus vaginatus FGP-2	Chlorogloeopsis fritschii	HGT
TS2273	1861124	1861570	+	Serine-protein kinase RsbW (EC 2.7.11.1)	Geitlerinema sp. PCC 7407	Oscillatoriales cyanobacterium JSC-12	Crinalium epipsammum PCC 9333	Microcoleus sp. PCC 7113	Chlorogloeopsis fritschii	HGT
TS2276	1862807	1863361	+	Chromosomal replication initiator protein DnaA	Fischerella muscicola	Fischerella muscicola	Fischerella sp. PCC 9605	Chlorogloeopsis fritschii	Scytonema hofmanni PCC 7110	HGT
TS2277	1863470	1864525	+	Oligopeptide ABC transporter, permease protein OppC (TC 3.A.1.5.1)	Fischerella sp. PCC 9605	Fischerella muscicola	Fischerella muscicola	Pleurocapsa minor	Pleurocapsa sp. PCC 7327	HGT
TS2278	1864642	1864767	+	hypothetical protein	cyanobacterium PCC 7702	Fischerella muscicola	Chlorogloeopsis fritschii	Fischerella muscicola	Pleurocapsa sp. PCC 7327	HGT
TS2279	1864801	1865628	+	hypothetical protein	Pleurocapsa minor	Pleurocapsa sp. PCC 7327	Fischerella sp. PCC 9605	Fischerella muscicola	Fischerella muscicola	HGT
TS2280	1865922	1867448	+	Membrane-bound glycosyltransferase	Chlorogloeopsis fritschii	Pleurocapsa sp. PCC 7327	Fischerella sp. PCC 9605	Fischerella muscicola	Scytonema millei VB511283	HGT
TS2281	1868232	1867555	-	hypothetical protein	Oscillatoriales cyanobacterium JSC-12	Leptolyngbya boryana dg5	Leptolyngbya sp. NIES-2104	Leptolyngbya sp. JSC-1	Coleofasciculus chthonoplastes PCC 7420
TS2282	1868560	1868273	-	hypothetical protein	Oscillatoriales cyanobacterium JSC-12	Geitlerinema sp. PCC 7407	Leptolyngbya boryana dg5	Leptolyngbya sp. NIES-2104	Leptolyngbya sp. NIES-3755
TS2283	1869411	1869031	-	Phosphate regulon transcriptional regulatory protein PhoB (SphR)	Oscillatoriales cyanobacterium JSC-12	Pseudanabaena sp. PCC 6802	Leptolyngbya sp. NIES-3755	Leptolyngbya sp. NIES-2104	Leptolyngbya boryana dg5
TS2284	1869807	1869448	-	Multidomain signal transduction protein including CheB-like methylesterase, CheR-like methyltransferase and BaeS-like histidine kinase	Oscillatoriales cyanobacterium JSC-12	Oscillatoriales cyanobacterium JSC-12	Neosynechococcus sphagnicola sy1	Leptolyngbya sp. NIES-2104	Leptolyngbya sp. NIES-3755
TS2285	1870970	1869804	-	hypothetical protein	Leptolyngbya boryana dg5	Oscillatoriales cyanobacterium JSC-12	Leptolyngbya sp. NIES-2104	Leptolyngbya sp. NIES-3755	Neosynechococcus sphagnicola sy1
TS2286	1872463	1871042	-	Multidomain signal transduction protein including CheB-like methylesterase, CheR-like methyltransferase and BaeS-like histidine kinase	Oscillatoriales cyanobacterium JSC-12	Gloeocapsa sp. PCC 7428	Gloeocapsa sp. PCC 7428	Leptolyngbya boryana	Leptolyngbya boryana dg5
TS2287	1874970	1872535	-	hypothetical protein	Oscillatoriales cyanobacterium JSC-12	Leptolyngbya sp. JSC-1	Planktothricoides sp. SR001	Crinalium epipsammum PCC 9333	Planktothrix
TS2291	1878186	1877521	-	hypothetical protein	Leptolyngbya sp. PCC 6406	Leptolyngbya sp. JSC-1	Oscillatoriales cyanobacterium JSC-12	Oscillatoria sp. PCC 10802	Nodosilinea nodulosa
TS2292	1878377	1878748	+	hypothetical protein	Geitlerinema sp. PCC 7407	Stanieria cyanosphaera PCC 7437	Oscillatoria] sp. PCC 6506	Coleofasciculus chthonoplastes PCC 7420	Synechocystis sp. PCC 7509	HGT
TS2293	1878959	1879081	+	hypothetical protein	Geitlerinema sp. PCC 7407	Oscillatoria sp. PCC 10802	Phormidesmis priestleyi Ana	Synechococcus sp. PCC 7335	Cyanothece sp. PCC 7425
TS2295	1879567	1880358	+	RecB family exonuclease	Oscillatoriales cyanobacterium JSC-12	Leptolyngbya sp. NIES-3755	Leptolyngbya sp. NIES-2104	Leptolyngbya sp. NIES-2104	Leptolyngbya boryana
TS2296	1880434	1881393	+	Aldo/keto reductase	Tolypothrix campylonemoides VB511288	Nostoc piscinale CENA21	Nostoc sp. PCC 7107	Mastigocladus laminosus UU774	Oscillatoriales cyanobacterium JSC-12	HGT
TS2298	1881976	1882212	+	hypothetical protein	Oscillatoriales cyanobacterium JSC-12	Fischerella thermalis	Fischerella sp. NIES-3754	Fischerella sp. JSC-11	Fischerella muscicola	HGT
TS2301	1884868	1884677	-	hypothetical protein	Oscillatoriales cyanobacterium JSC-12	Neosynechococcus sphagnicola sy1	Gloeocapsa sp. PCC 7428	Cyanothece sp. PCC 7425	Fischerella muscicola
TS2302	1885096	1884947	-	Dipeptide ABC transporter, permease protein DppC (TC 3.A.1.5.2)	Oscillatoriales cyanobacterium JSC-12	Leptolyngbya sp. JSC-1	Crinalium epipsammum PCC 9333	Oscillatoria sp. PCC 10802	Acaryochloris sp. CCMEE 5410
TS2303	1885794	1885060	-	Dipeptide ABC transporter, permease protein DppC (TC 3.A.1.5.2)	Oscillatoriales cyanobacterium JSC-12	Kamptonema	Leptolyngbya sp. JSC-1	Oscillatoria nigro-viridis PCC 7112	Microcoleus vaginatus FGP-2
TS2304	1887015	1886005	-	ABC transporter, permease protein 1 (cluster 5, nickel/peptides/opines)	Oscillatoriales cyanobacterium JSC-12	Leptolyngbya sp. JSC-1	Leptolyngbya sp. O-77	Scytonema millei VB511283	Mastigocladopsis repens
TS2306	1888135	1887383	-	hypothetical protein	Gloeocapsa sp. PCC 7428	Mastigocladopsis repens	Tolypothrix campylonemoides VB511288	Cylindrospermum stagnale	Hapalosiphon sp. MRB220	HGT
TS2308	1888777	1888463	-	hypothetical protein	Scytonema millei VB511283	Acaryochloris sp. CCMEE 5410	Synechocystis sp. PCC 7509	Gloeocapsa sp. PCC 7428	Acaryochloris marina	HGT
TS2309	1889105	1888797	-	Nucleotidyltransferase domain protein, BT0168 group	Acaryochloris marina	Acaryochloris marina	Acaryochloris sp. CCMEE 5410	Scytonema millei VB511283	Acaryochloris marina	HGT
TS2311	1889974	1889372	-	Urease accessory protein UreD	Leptolyngbya sp. O-77	Aliterella atlantica CENA595	Neosynechococcus sphagnicola sy1	Synechococcus sp. PCC 7502	Leptolyngbya sp. JSC-1
TS2312	1890248	1891453	+	Formamidase (EC 3.5.1.49)	Aliterella atlantica CENA595	Leptolyngbya sp. O-77	Neosynechococcus sphagnicola sy1	Synechococcus sp. PCC 7502	Pseudanabaena sp. PCC 6802
TS2314	1892035	1891895	-	hypothetical protein	Oscillatoriales cyanobacterium JSC-12	Microcoleus sp. PCC 7113	Microcoleus sp. PCC 7113	Moorea producens 3L	Oscillatoria sp. PCC 10802	HGT
TS2315	1892349	1892092	-	hypothetical protein	Leptolyngbya sp. NIES-3755	Microcoleus sp. PCC 7113	Leptolyngbya sp. NIES-2104	Leptolyngbya sp. NIES-2104	Oscillatoriales cyanobacterium JSC-12
TS2316	1892396	1893004	+	Selenoprotein O and cysteine-containing homologs	Leptolyngbya sp. JSC-1	Oscillatoriales cyanobacterium MTP1	Hassallia byssoidea VB512170	Nostoc sp. PCC 7524	Leptolyngbya sp. O-77
TS2317	1892977	1893822	+	Selenoprotein O and cysteine-containing homologs	Oscillatoriales cyanobacterium JSC-12	'Nostoc azollae' 0708	cyanobacterium PCC 7702	Hassallia byssoidea VB512170	Oscillatoria sp. PCC 10802	HGT
TS2318	1893822	1894409	+	Ribosomal-protein-S5p-alanine acetyltransferase (EC 2.3.1.128)	Fischerella sp. PCC 9605	Hassallia byssoidea VB512170	Oscillatoria] sp. PCC 6506	Fischerella sp. JSC-11	Fischerella muscicola	HGT
TS2323	1897536	1899344	+	Oligoendopeptidase F	Oscillatoriales cyanobacterium JSC-12	Leptolyngbya sp. NIES-2104	Leptolyngbya boryana dg5	Leptolyngbya sp. NIES-3755	Gloeocapsa sp. PCC 7428
TS2324	1899940	1899521	-	Two-component system sensor histidine kinase	Neosynechococcus sphagnicola sy1	Leptolyngbya sp. O-77	Crinalium epipsammum PCC 9333	Scytonema millei VB511283	Microcoleus sp. PCC 7113
TS2325	1901922	1899946	-	hypothetical protein	Oscillatoriales cyanobacterium JSC-12	Leptolyngbya sp. JSC-1	Nostoc sp. NIES-3756	Calothrix sp. PCC 7507	Tolypothrix sp. PCC 7601	HGT
TS2326	1902805	1901903	-	hypothetical protein	Oscillatoriales cyanobacterium JSC-12	Fischerella sp. NIES-3754	Fischerella sp. JSC-11	Fischerella muscicola	Lyngbya aestuarii BL J	HGT
TS2327	1903175	1903056	-	hypothetical protein	Oscillatoriales cyanobacterium JSC-12	Oscillatoriales cyanobacterium JSC-12	Leptolyngbya sp. JSC-1	Lyngbya aestuarii BL J	Lyngbya sp. PCC 8106
TS2331	1906475	1906966	+	Photosystem I subunit III, plastocyanin (cyt c553) docking protein (PsaF)	Scytonema tolypothrichoides VB-61278	Microcoleus sp. PCC 7113	Nostoc punctiforme PCC 73102	Nostoc sp. PCC 7524	Calothrix sp. PCC 7507	HGT
TS2332	1907006	1907134	+	Photosystem I subunit IX (PsaJ)	Oscillatoriales cyanobacterium JSC-12	Leptolyngbya boryana dg5	Pleurocapsa sp. PCC 7327	Leptolyngbya sp. NIES-2104	Leptolyngbya sp. NIES-3755
TS2333	1908071	1907286	-	hypothetical protein	Oscillatoriales cyanobacterium JSC-12	Leptolyngbya boryana	Leptolyngbya boryana dg5	Leptolyngbya sp. NIES-2104	Leptolyngbya sp. NIES-2104
TS2334	1908090	1908329	+	NAD(P)H-quinone oxidoreductase subunit O	Oscillatoriales cyanobacterium JSC-12	Cyanothece sp. PCC 7424	Oscillatoria sp. PCC 10802	Microcoleus sp. PCC 7113	Planktothricoides sp. SR001	HGT
TS2335	1908892	1908473	-	tRNA threonylcarbamoyladenosine biosynthesis protein TsaB	Oscillatoriales cyanobacterium JSC-12	Oscillatoriales cyanobacterium MTP1	Cyanothece sp. PCC 7425	Oscillatoria sp. PCC 10802	Leptolyngbya sp. NIES-2104
TS2336	1909125	1908859	-	TsaB protein, required for threonylcarbamoyladenosine (t(6)A) formation in tRNA	Oscillatoriales cyanobacterium JSC-12	Oscillatoriales cyanobacterium JSC-12	Microcoleus sp. PCC 7113	Pleurocapsa sp. PCC 7327	Crinalium epipsammum PCC 9333	HGT
TS2337	1909386	1909216	-	putative membrane protein	Leptolyngbya sp. NIES-2104	Scytonema millei VB511283	Coleofasciculus chthonoplastes PCC 7420	Microcoleus sp. PCC 7113	Spirulina subsalsa
TS2338	1910162	1909359	-	putative membrane protein	Anabaena sp. 90	Calothrix sp. PCC 7103	Dolichospermum circinale	Tolypothrix bouteillei VB521301	Anabaena sp. wa102	HGT
TS2339	1910528	1910241	-	hypothetical protein	Oscillatoriales cyanobacterium JSC-12	Geitlerinema sp. PCC 7407	Geitlerinema sp. PCC 7407	Microcoleus sp. PCC 7113	Coleofasciculus chthonoplastes PCC 7420	HGT
TS2340	1911483	1910533	-	MoxR protein	Leptolyngbya sp. JSC-1	Leptolyngbya sp. O-77	Leptolyngbya boryana dg5	Oscillatoriales cyanobacterium MTP1	Leptolyngbya sp. NIES-3755
TS2341	1911655	1911503	-	hypothetical protein	Leptolyngbya boryana dg5	Oscillatoriales cyanobacterium JSC-12	Geitlerinema sp. PCC 7407	Leptolyngbya sp. JSC-1	Oscillatoria sp. PCC 10802
TS2342	1912859	1911705	-	3-oxoacyl-[acyl-carrier-protein] synthase, KASII (EC 2.3.1.179)	Tolypothrix sp. PCC 7601	Calothrix sp. PCC 7507	Oscillatoria acuminata PCC 6304	Coleofasciculus chthonoplastes PCC 7420	Coleofasciculus chthonoplastes	HGT
TS2343	1913365	1912910	-	hypothetical protein	Acaryochloris marina	Acaryochloris marina	Acaryochloris sp. CCMEE 5410	Scytonema millei VB511283	Acaryochloris marina	HGT
TS2344	1913529	1913380	-	hypothetical protein	Scytonema millei VB511283	Acaryochloris sp. CCMEE 5410	Synechocystis sp. PCC 7509	Gloeocapsa sp. PCC 7428	Acaryochloris marina	HGT
TS2345	1913595	1913717	+	hypothetical protein	Scytonema tolypothrichoides VB-61278	Chroococcidiopsis thermalis PCC 7203	Fischerella sp. PCC 9605	Scytonema millei VB511283	Chrysosporum ovalisporum	HGT
TS2346	1915338	1913863	-	hypothetical protein	cyanobacterium PCC 7702	Geitlerinema sp. PCC 7407	Microchaete sp. PCC 7126	Gloeocapsa sp. PCC 7428	Tolypothrix campylonemoides VB511288	HGT
TS2347	1915606	1916655	+	Phosphate:acyl-ACP acyltransferase PlsX (EC 2.3.1.n2)	Oscillatoriales cyanobacterium JSC-12	Leptolyngbya sp. JSC-1	Leptolyngbya sp. O-77	Oscillatoriales cyanobacterium MTP1	Leptolyngbya boryana dg5
TS2348	1916703	1917704	+	3-oxoacyl-[acyl-carrier-protein] synthase, KASIII (EC 2.3.1.180)	Oscillatoriales cyanobacterium JSC-12	Leptolyngbya sp. O-77	Oscillatoria sp. PCC 10802	Leptolyngbya sp. JSC-1	Cylindrospermum stagnale PCC 7417
[truncated: 2,628 more rows]

## Sheet: Table S4
Supplementary Table 4 Prophage loci and genes predicted in E412 genome
Locus Tag	Start	End	Blast hit
phiE412	1993638	2003299
	1993638	1993925	PHAGE_Entero_P1_NC_005856: InsA; PP_02153; phage(gi46401643)
[truncated: 12 more rows]

## Sheet: Table S5
Supplementary Table 5 CRISPR-Cas summary of E412 genome
[truncated: 7 more rows]
